# Supplementary material for: Mutational analysis of driver genes with tumor suppressive and oncogenic roles in gastric cancer
Source: PeerJ. 2017 Jul 17;5:e3585. doi: 10.7717/peerj.3585 (PMC5516769; doi:10.7717/peerj.3585)
Supplement: Table S1 [file peerj-05-3585-s001.xls]

## Sheet: 48
GeneSymbol	GeneID	Alias	Cytoband	FullName
RUNX3	864	AML2|CBFA3|PEBP2aC	1p36	runt-related transcription factor 3
NPM1	4869	B23|NPM	5q35.1	nucleophosmin (nucleolar phosphoprotein B23, numatrin)
KLF4	9314	EZF|GKLF	9q31	Kruppel-like factor 4 (gut)
PARK7	11315	DJ-1|DJ1|HEL-S-67p	1p36.23	parkinson protein 7
GLI1	2735	GLI	12q13.2-q13.3	GLI family zinc finger 1
WNT5A	7474	hWNT5A	3p21-p14	wingless-type MMTV integration site family, member 5A
TGFB1	7040	CED|DPD1|LAP|TGFB|TGFbeta	19q13.1	transforming growth factor, beta 1
FOXO1	2308	FKH1|FKHR|FOXO1A	13q14.1	forkhead box O1
BCR	613	ALL|BCR1|CML|D22S11|D22S662|PHL	22q11.23	breakpoint cluster region
JUP	3728	ARVD12|CTNNG|DP3|DPIII|PDGB|PKGB	17q21	junction plakoglobin
CDKN1A	1026	CAP20|CDKN1|CIP1|MDA-6|P21|SDI1|WAF1|p21CIP1	6p21.2	cyclin-dependent kinase inhibitor 1A (p21, Cip1)
HDAC1	3065	GON-10|HD1|RPD3|RPD3L1	1p34	histone deacetylase 1
SIRT1	23411	SIR2L1	10q21.3	sirtuin 1
NME1	4830	AWD|GAAD|NB|NBS|NDKA|NDPK-A|NDPKA|NM23|NM23-H1	17q21.3	NME/NM23 nucleoside diphosphate kinase 1
EPHA2	1969	ARCC2|CTPA|CTPP1|CTRCT6|ECK	1p36	EPH receptor A2
PTPN11	5781	BPTP3|CFC|NS1|PTP-1D|PTP2C|SH-PTP2|SH-PTP3|SHP2	12q24	protein tyrosine phosphatase, non-receptor type 11
UCHL1	7345	HEL-117|NDGOA|PARK5|PGP 9.5|PGP9.5|PGP95|Uch-L1	4p14	ubiquitin carboxyl-terminal esterase L1 (ubiquitin thiolesterase)
PLK1	5347	PLK|STPK13	16p12.2	polo-like kinase 1
NEDD4	4734	NEDD4-1|RPF1	15q	neural precursor cell expressed, developmentally down-regulated 4, E3 ubiquitin protein ligase
EZH2	2146	ENX-1|ENX1|EZH1|EZH2b|KMT6|KMT6A|WVS|WVS2	7q35-q36	enhancer of zeste 2 polycomb repressive complex 2 subunit
CDKN1B	1027	CDKN4|KIP1|MEN1B|MEN4|P27KIP1	12p13.1-p12	cyclin-dependent kinase inhibitor 1B (p27, Kip1)
E2F1	1869	E2F-1|RBAP1|RBBP3|RBP3	20q11.2	E2F transcription factor 1
CDX2	1045	CDX-3|CDX2/AS|CDX3	13q12.3	caudal type homeobox 2
PPARG	5468	CIMT1|GLM1|NR1C3|PPARG1|PPARG2|PPARgamma	3p25	peroxisome proliferator-activated receptor gamma
RHOA	387	ARH12|ARHA|RHO12|RHOH12	3p21.3	ras homolog family member A
TP73	7161	P73	1p36.3	tumor protein p73
RUNX1	861	AML1|AML1-EVI-1|AMLCR1|CBFA2|EVI-1|PEBP2aB	21q22.3	runt-related transcription factor 1
KLF6	1316	BCD1|CBA1|COPEB|CPBP|GBF|PAC1|ST12|ZF9	10p15	Kruppel-like factor 6
CDH17	1015	CDH16|HPT-1|HPT1	8q22.1	cadherin 17, LI cadherin (liver-intestine)
ILK	3611	HEL-S-28|ILK-1|ILK-2|P59|p59ILK	11p15.4	integrin-linked kinase
CDK6	1021	PLSTIRE	7q21-q22	cyclin-dependent kinase 6
MAP3K8	1326	COT|EST|ESTF|MEKK8|TPL2|Tpl-2|c-COT	10p11.23	mitogen-activated protein kinase kinase kinase 8
VIM	7431	CTRCT30|HEL113	10p13	vimentin
STAT3	6774	ADMIO|APRF|HIES	17q21.31	signal transducer and activator of transcription 3 (acute-phase response factor)
PTCH1	5727	BCNS|HPE7|NBCCS|PTC|PTC1|PTCH|PTCH11	9q22.3	patched 1
CTGF	1490	CCN2|HCS24|IGFBP8|NOV2	6q23.1	connective tissue growth factor
MST1R	4486	CD136|CDw136|PTK8|RON	3p21.3	macrophage stimulating 1 receptor (c-met-related tyrosine kinase)
PML	5371	MYL|PP8675|RNF71|TRIM19	15q22	promyelocytic leukemia
CBL	867	C-CBL|CBL2|FRA11B|NSLL|RNF55	11q23.3	Cbl proto-oncogene, E3 ubiquitin protein ligase
CDH1	999	Arc-1|CD324|CDHE|ECAD|LCAM|UVO	16q22.1	cadherin 1, type 1, E-cadherin (epithelial)
CAV1	857	BSCL3|CGL3|LCCNS|MSTP085|PPH3|VIP21	7q31.1	caveolin 1, caveolae protein, 22kDa
SALL4	57167	DRRS|HSAL4|ZNF797|dJ1112F19.1	20q13.2	spalt-like transcription factor 4
YAP1	10413	COB1|YAP|YAP2|YAP65|YKI	11q13	Yes-associated protein 1
SPARC	6678	ON	5q31.3-q32	secreted protein, acidic, cysteine-rich (osteonectin)
NOTCH1	4851	AOS5|AOVD1|TAN1|hN1	9q34.3	notch 1
BAX	581	BCL2L4	19q13.3-q13.4	BCL2-associated X protein
RASSF1	11186	123F2|NORE2A|RASSF1A|RDA32|REH3P21	3p21.3	Ras association (RalGDS/AF-6) domain family member 1
TP63	8626	AIS|B(p51A)|B(p51B)|EEC3|KET|LMS|NBP|OFC8|RHS|SHFM4|TP53CP|TP53L|TP73L|p40|p51|p53CP|p63|p73H|p73L	3q28	tumor protein p63
