# Supplementary material for: Mutational analysis of driver genes with tumor suppressive and oncogenic roles in gastric cancer
Source: PeerJ. 2017 Jul 17;5:e3585. doi: 10.7717/peerj.3585 (PMC5516769; doi:10.7717/peerj.3585)
Supplement: Table S2 [file peerj-05-3585-s002.xls]

## Sheet: Sheet3
Category	ID	Name	p-value	q-value FDR B&H	Hit Count in Query List	Hit in Query List
GO: Molecular Function	GO:0019899	enzyme binding	2.933e-17	1.352e-14	29	TGFB1,CDKN1A,CDKN1B,FOXO1,NPM1,MST1R,VIM,JUP,PTPN11,ILK,UCHL1,PARK7,E2F1,CAV1,PPARG,NME1,RUNX3,KLF4,PLK1,CBL,BCR,CDH1,SIRT1,NOTCH1,STAT3,HDAC1,TP73,PML,NEDD4
GO: Molecular Function	GO:0044212	transcription regulatory region DNA binding	9.75e-14	1.205e-11	19	CDX2,YAP1,GLI1,WNT5A,TP63,PARK7,E2F1,SALL4,PPARG,RUNX1,NME1,RUNX3,KLF4,EZH2,SIRT1,NOTCH1,STAT3,HDAC1,TP73
GO: Molecular Function	GO:0000975	regulatory region DNA binding	1.037e-13	1.205e-11	19	CDX2,YAP1,GLI1,WNT5A,TP63,PARK7,E2F1,SALL4,PPARG,RUNX1,NME1,RUNX3,KLF4,EZH2,SIRT1,NOTCH1,STAT3,HDAC1,TP73
GO: Molecular Function	GO:0001067	regulatory region nucleic acid binding	1.104e-13	1.205e-11	19	CDX2,YAP1,GLI1,WNT5A,TP63,PARK7,E2F1,SALL4,PPARG,RUNX1,NME1,RUNX3,KLF4,EZH2,SIRT1,NOTCH1,STAT3,HDAC1,TP73
GO: Molecular Function	GO:0044877	macromolecular complex binding	1.307e-13	1.205e-11	24	CDKN1A,CDKN1B,FOXO1,NPM1,VIM,PTPN11,SPARC,ILK,YAP1,GLI1,TP63,BAX,CTGF,PPARG,NME1,PTCH1,EZH2,PLK1,SIRT1,NOTCH1,STAT3,CDH17,HDAC1,TP73
GO: Molecular Function	GO:0001047	core promoter binding	1.002e-11	7.696e-10	10	YAP1,PARK7,E2F1,PPARG,RUNX1,KLF4,EZH2,SIRT1,NOTCH1,HDAC1
GO: Molecular Function	GO:0043565	sequence-specific DNA binding	7.252e-11	4.776e-09	18	FOXO1,CDX2,YAP1,GLI1,TP63,E2F1,SALL4,PPARG,RUNX1,NME1,RUNX3,KLF4,EZH2,SIRT1,NOTCH1,STAT3,HDAC1,TP73
GO: Molecular Function	GO:0003690	double-stranded DNA binding	9.566e-11	5.512e-09	16	CDX2,KLF6,YAP1,GLI1,TP63,PARK7,PPARG,RUNX1,NME1,RUNX3,KLF4,EZH2,SIRT1,STAT3,HDAC1,TP73
GO: Molecular Function	GO:0019900	kinase binding	1.119e-09	5.73e-08	14	NPM1,VIM,JUP,PTPN11,ILK,PARK7,E2F1,CAV1,NME1,PLK1,CBL,SIRT1,STAT3,TP73
GO: Molecular Function	GO:0000989	transcription factor activity, transcription factor binding	2.717e-09	1.231e-07	13	FOXO1,NPM1,JUP,CDX2,YAP1,TP63,PARK7,PPARG,KLF4,SIRT1,NOTCH1,HDAC1,PML
GO: Molecular Function	GO:0000988	transcription factor activity, protein binding	2.938e-09	1.231e-07	13	FOXO1,NPM1,JUP,CDX2,YAP1,TP63,PARK7,PPARG,KLF4,SIRT1,NOTCH1,HDAC1,PML
GO: Molecular Function	GO:0019901	protein kinase binding	3.302e-09	1.268e-07	13	NPM1,VIM,JUP,PTPN11,ILK,E2F1,CAV1,NME1,PLK1,CBL,SIRT1,STAT3,TP73
GO: Molecular Function	GO:0001071	nucleic acid binding transcription factor activity	6.201e-09	2.042e-07	17	FOXO1,CDX2,KLF6,GLI1,WNT5A,TP63,E2F1,SALL4,PPARG,RUNX1,RUNX3,KLF4,CBL,NOTCH1,STAT3,HDAC1,TP73
GO: Molecular Function	GO:0003700	transcription factor activity, sequence-specific DNA binding	6.201e-09	2.042e-07	17	FOXO1,CDX2,KLF6,GLI1,WNT5A,TP63,E2F1,SALL4,PPARG,RUNX1,RUNX3,KLF4,CBL,NOTCH1,STAT3,HDAC1,TP73
GO: Molecular Function	GO:0000976	transcription regulatory region sequence-specific DNA binding	1.474e-08	4.529e-07	13	CDX2,YAP1,GLI1,PPARG,RUNX1,NME1,RUNX3,KLF4,EZH2,SIRT1,STAT3,HDAC1,TP73
GO: Molecular Function	GO:0008134	transcription factor binding	1.824e-08	5.255e-07	12	FOXO1,NPM1,PARK7,E2F1,CAV1,PPARG,RUNX1,KLF4,SIRT1,STAT3,HDAC1,TP73
GO: Molecular Function	GO:1990837	sequence-specific double-stranded DNA binding	2.452e-08	6.648e-07	13	CDX2,YAP1,GLI1,PPARG,RUNX1,NME1,RUNX3,KLF4,EZH2,SIRT1,STAT3,HDAC1,TP73
GO: Molecular Function	GO:0032403	protein complex binding	3.996e-08	1.023e-06	15	CDKN1A,CDKN1B,VIM,PTPN11,SPARC,ILK,GLI1,BAX,CTGF,NME1,PTCH1,PLK1,SIRT1,CDH17,HDAC1
GO: Molecular Function	GO:0019903	protein phosphatase binding	6.825e-08	1.656e-06	7	CDKN1B,FOXO1,VIM,JUP,PPARG,CDH1,STAT3
GO: Molecular Function	GO:0042802	identical protein binding	1.299e-07	2.994e-06	16	TGFB1,NPM1,VIM,JUP,RASSF1,TP63,PARK7,BAX,CAV1,PPARG,RUNX1,NME1,SIRT1,STAT3,TP73,PML
GO: Molecular Function	GO:0019904	protein domain specific binding	2.106e-07	4.623e-06	12	RHOA,PTPN11,ILK,WNT5A,TP63,BAX,PPARG,CBL,CDH1,SIRT1,HDAC1,NEDD4
GO: Molecular Function	GO:0019902	phosphatase binding	4.461e-07	9.017e-06	7	CDKN1B,FOXO1,VIM,JUP,PPARG,CDH1,STAT3
GO: Molecular Function	GO:0001012	RNA polymerase II regulatory region DNA binding	4.499e-07	9.017e-06	11	CDX2,YAP1,GLI1,PPARG,RUNX1,NME1,RUNX3,EZH2,STAT3,HDAC1,TP73
GO: Molecular Function	GO:0003682	chromatin binding	5.646e-07	1.085e-05	10	FOXO1,YAP1,GLI1,TP63,PPARG,EZH2,NOTCH1,STAT3,HDAC1,TP73
GO: Molecular Function	GO:0005102	receptor binding	1.197e-06	2.207e-05	16	TGFB1,PTPN11,ILK,UCHL1,WNT5A,PARK7,CTGF,CAV1,PPARG,PTCH1,CBL,SIRT1,NOTCH1,STAT3,CDH17,NEDD4
GO: Molecular Function	GO:0000977	RNA polymerase II regulatory region sequence-specific DNA binding	3.509e-06	6.222e-05	10	CDX2,YAP1,GLI1,RUNX1,NME1,RUNX3,EZH2,STAT3,HDAC1,TP73
GO: Molecular Function	GO:0000981	RNA polymerase II transcription factor activity, sequence-specific DNA binding	6.53e-06	0.0001115	10	FOXO1,CDX2,GLI1,TP63,PPARG,RUNX1,RUNX3,KLF4,STAT3,TP73
GO: Molecular Function	GO:0019215	intermediate filament binding	1.033e-05	0.00017	3	VIM,NME1,SIRT1
GO: Molecular Function	GO:0003712	transcription cofactor activity	1.112e-05	0.0001768	9	NPM1,JUP,CDX2,YAP1,PARK7,PPARG,SIRT1,HDAC1,PML
GO: Molecular Function	GO:0070491	repressing transcription factor binding	1.636e-05	0.0002513	4	PARK7,RUNX1,STAT3,HDAC1
GO: Molecular Function	GO:0030332	cyclin binding	2.661e-05	0.0003957	3	CDKN1A,PTCH1,CDK6
GO: Molecular Function	GO:0016301	kinase activity	4.732e-05	0.0006817	10	CDKN1A,MST1R,PTPN11,ILK,MAP3K8,EPHA2,NME1,PLK1,BCR,CDK6
GO: Molecular Function	GO:0031490	chromatin DNA binding	6.481e-05	0.0009054	4	EZH2,NOTCH1,STAT3,HDAC1
GO: Molecular Function	GO:0051427	hormone receptor binding	0.0001031	0.001357	5	PTPN11,PARK7,PPARG,SIRT1,STAT3
GO: Molecular Function	GO:0003713	transcription coactivator activity	0.0001328	0.0017	6	NPM1,JUP,YAP1,PARK7,PPARG,PML
GO: Molecular Function	GO:0016773	phosphotransferase activity, alcohol group as acceptor	0.0001364	0.0017	9	CDKN1A,MST1R,PTPN11,ILK,MAP3K8,EPHA2,PLK1,BCR,CDK6
GO: Molecular Function	GO:0016772	transferase activity, transferring phosphorus-containing groups	0.0001859	0.002156	10	CDKN1A,MST1R,PTPN11,ILK,MAP3K8,EPHA2,NME1,PLK1,BCR,CDK6
GO: Molecular Function	GO:0050839	cell adhesion molecule binding	0.000187	0.002156	5	JUP,ILK,CTGF,CDH1,CDH17
GO: Molecular Function	GO:0001046	core promoter sequence-specific DNA binding	0.0002092	0.002343	4	YAP1,PPARG,EZH2,SIRT1
GO: Molecular Function	GO:0004672	protein kinase activity	0.0002135	0.002343	8	CDKN1A,MST1R,ILK,MAP3K8,EPHA2,PLK1,BCR,CDK6
GO: Molecular Function	GO:0019207	kinase regulator activity	0.0002227	0.002387	5	TGFB1,CDKN1A,CDKN1B,NPM1,KLF4
GO: Molecular Function	GO:0047485	protein N-terminus binding	0.000231	0.00242	4	TGFB1,NPM1,RASSF1,HDAC1
GO: Molecular Function	GO:0008022	protein C-terminus binding	0.0002633	0.002697	5	VIM,YAP1,CTGF,SIRT1,NEDD4
GO: Molecular Function	GO:0001228	transcriptional activator activity, RNA polymerase II transcription regulatory region sequence-specific binding	0.0002842	0.002848	6	TP63,PPARG,RUNX1,KLF4,STAT3,TP73
GO: Molecular Function	GO:0043566	structure-specific DNA binding	0.0002968	0.002911	4	EZH2,NOTCH1,STAT3,HDAC1
GO: Molecular Function	GO:0001076	transcription factor activity, RNA polymerase II transcription factor binding	0.0004672	0.004224	4	YAP1,KLF4,NOTCH1,HDAC1
GO: Molecular Function	GO:0019213	deacetylase activity	0.0005554	0.004667	3	PARK7,SIRT1,HDAC1
GO: Molecular Function	GO:0046982	protein heterodimerization activity	0.0005948	0.004667	7	TGFB1,NPM1,BAX,CAV1,RUNX1,NOTCH1,PML
GO: Molecular Function	GO:0001664	G-protein coupled receptor binding	0.0006913	0.004667	5	PTPN11,UCHL1,WNT5A,STAT3,NEDD4
GO: Molecular Function	GO:0035257	nuclear hormone receptor binding	0.0007491	0.004667	4	PARK7,PPARG,SIRT1,STAT3
GO: Molecular Function	GO:0098772	molecular function regulator	0.0007883	0.004846	11	TGFB1,CDKN1A,CDKN1B,NPM1,WNT5A,PARK7,CAV1,KLF4,BCR,NOTCH1,NEDD4
GO: Molecular Function	GO:0002039	p53 binding	0.0008208	0.004979	3	TP63,SIRT1,TP73
GO: Molecular Function	GO:0030234	enzyme regulator activity	0.001006	0.005948	9	TGFB1,CDKN1A,CDKN1B,NPM1,PARK7,CAV1,KLF4,BCR,NOTCH1
GO: Molecular Function	GO:0008013	beta-catenin binding	0.001516	0.008422	3	FOXO1,KLF4,CDH1
GO: Molecular Function	GO:0035258	steroid hormone receptor binding	0.001516	0.008422	3	PARK7,PPARG,STAT3
GO: Molecular Function	GO:0004860	protein kinase inhibitor activity	0.001516	0.008422	3	CDKN1A,CDKN1B,NPM1
GO: Molecular Function	GO:0019887	protein kinase regulator activity	0.001552	0.008518	4	TGFB1,CDKN1A,CDKN1B,NPM1
GO: Molecular Function	GO:0046983	protein dimerization activity	0.001582	0.008565	10	TGFB1,NPM1,JUP,PARK7,BAX,CAV1,RUNX1,NOTCH1,STAT3,PML
GO: Molecular Function	GO:0016811	hydrolase activity, acting on carbon-nitrogen (but not peptide) bonds, in linear amides	0.001616	0.008565	3	PARK7,SIRT1,HDAC1
GO: Molecular Function	GO:0019210	kinase inhibitor activity	0.001616	0.008565	3	CDKN1A,CDKN1B,NPM1
GO: Molecular Function	GO:0001191	transcriptional repressor activity, RNA polymerase II transcription factor binding	0.00172	0.009012	3	KLF4,NOTCH1,HDAC1
GO: Molecular Function	GO:0008047	enzyme activator activity	0.001926	0.009974	6	TGFB1,CDKN1A,CDKN1B,PARK7,CAV1,BCR
GO: Biological Process	GO:0042127	regulation of cell proliferation	7.77e-27	3.246e-23	35	TGFB1,CDKN1A,CDKN1B,RHOA,FOXO1,NPM1,MST1R,VIM,JUP,CDX2,SPARC,ILK,YAP1,GLI1,WNT5A,TP63,BAX,E2F1,CTGF,CAV1,PPARG,RUNX1,NME1,PTCH1,RUNX3,KLF4,EZH2,CDH1,SIRT1,NOTCH1,STAT3,HDAC1,TP73,PML,CDK6
GO: Biological Process	GO:0009719	response to endogenous stimulus	3.6e-22	7.521e-19	32	TGFB1,CDKN1A,CDKN1B,RHOA,FOXO1,JUP,PTPN11,SPARC,ILK,KLF6,WNT5A,PARK7,BAX,E2F1,CTGF,CAV1,PPARG,RUNX1,NME1,PTCH1,RUNX3,KLF4,EZH2,CBL,CDH1,SIRT1,NOTCH1,STAT3,HDAC1,TP73,PML,NEDD4
GO: Biological Process	GO:0051093	negative regulation of developmental process	6.205e-22	8.641e-19	26	TGFB1,CDKN1B,RHOA,FOXO1,VIM,SPARC,YAP1,EPHA2,WNT5A,TP63,E2F1,CAV1,PPARG,RUNX1,NME1,PTCH1,KLF4,EZH2,BCR,SIRT1,NOTCH1,STAT3,HDAC1,TP73,PML,CDK6
GO: Biological Process	GO:0008285	negative regulation of cell proliferation	2.202e-20	2.3e-17	23	TGFB1,CDKN1A,CDKN1B,NPM1,SPARC,ILK,WNT5A,BAX,E2F1,CAV1,PPARG,RUNX1,NME1,PTCH1,RUNX3,KLF4,CDH1,NOTCH1,STAT3,HDAC1,TP73,PML,CDK6
GO: Biological Process	GO:0045595	regulation of cell differentiation	6.322e-20	5.283e-17	30	TGFB1,RHOA,FOXO1,VIM,CDX2,ILK,YAP1,GLI1,WNT5A,TP63,BAX,E2F1,CTGF,CAV1,PPARG,RUNX1,NME1,PTCH1,RUNX3,KLF4,EZH2,CDH1,SIRT1,NOTCH1,STAT3,HDAC1,TP73,PML,CDK6,NEDD4
GO: Biological Process	GO:0033993	response to lipid	1.806e-19	1.258e-16	25	TGFB1,CDKN1A,CDKN1B,RHOA,FOXO1,SPARC,YAP1,WNT5A,PARK7,BAX,E2F1,CTGF,CAV1,PPARG,RUNX1,NME1,PTCH1,KLF4,EZH2,BCR,SIRT1,NOTCH1,STAT3,HDAC1,NEDD4
GO: Biological Process	GO:0014070	response to organic cyclic compound	3.079e-19	1.66e-16	25	TGFB1,CDKN1A,CDKN1B,RHOA,FOXO1,NPM1,JUP,SPARC,KLF6,WNT5A,PARK7,BAX,CTGF,CAV1,PPARG,NME1,PTCH1,KLF4,EZH2,CDH1,SIRT1,NOTCH1,STAT3,HDAC1,NEDD4
GO: Biological Process	GO:0010629	negative regulation of gene expression	3.178e-19	1.66e-16	29	TGFB1,CDKN1A,CDKN1B,FOXO1,NPM1,CDX2,WNT5A,TP63,PARK7,E2F1,SALL4,CTGF,CAV1,PPARG,RUNX1,NME1,PTCH1,RUNX3,KLF4,EZH2,PLK1,CDH1,SIRT1,NOTCH1,STAT3,HDAC1,TP73,PML,NEDD4
GO: Biological Process	GO:0042981	regulation of apoptotic process	8.822e-19	4.095e-16	28	TGFB1,CDKN1A,CDKN1B,RHOA,FOXO1,NPM1,ILK,YAP1,WNT5A,TP63,PARK7,BAX,E2F1,CTGF,CAV1,PPARG,NME1,RUNX3,KLF4,PLK1,CBL,CDH1,SIRT1,NOTCH1,STAT3,HDAC1,TP73,PML
GO: Biological Process	GO:0043067	regulation of programmed cell death	1.182e-18	4.762e-16	28	TGFB1,CDKN1A,CDKN1B,RHOA,FOXO1,NPM1,ILK,YAP1,WNT5A,TP63,PARK7,BAX,E2F1,CTGF,CAV1,PPARG,NME1,RUNX3,KLF4,PLK1,CBL,CDH1,SIRT1,NOTCH1,STAT3,HDAC1,TP73,PML
GO: Biological Process	GO:0010628	positive regulation of gene expression	1.368e-18	4.762e-16	30	TGFB1,FOXO1,NPM1,VIM,JUP,CDX2,ILK,KLF6,YAP1,GLI1,WNT5A,TP63,PARK7,E2F1,SALL4,CTGF,CAV1,PPARG,RUNX1,PTCH1,RUNX3,KLF4,CDH1,SIRT1,NOTCH1,STAT3,HDAC1,TP73,PML,CDK6
GO: Biological Process	GO:2000026	regulation of multicellular organismal development	1.368e-18	4.762e-16	30	TGFB1,CDKN1B,RHOA,VIM,CDX2,SPARC,ILK,YAP1,GLI1,EPHA2,WNT5A,TP63,BAX,CTGF,CAV1,PPARG,RUNX1,NME1,PTCH1,KLF4,EZH2,CDH1,SIRT1,NOTCH1,STAT3,HDAC1,TP73,PML,CDK6,NEDD4
GO: Biological Process	GO:0006915	apoptotic process	2.224e-18	7.149e-16	30	TGFB1,CDKN1A,CDKN1B,RHOA,FOXO1,NPM1,ILK,YAP1,MAP3K8,EPHA2,WNT5A,TP63,PARK7,BAX,E2F1,CTGF,CAV1,PPARG,NME1,RUNX3,KLF4,PLK1,CBL,CDH1,SIRT1,NOTCH1,STAT3,HDAC1,TP73,PML
GO: Biological Process	GO:0048545	response to steroid hormone	3.138e-18	9.366e-16	20	TGFB1,CDKN1A,CDKN1B,RHOA,FOXO1,SPARC,WNT5A,PARK7,BAX,CTGF,CAV1,PPARG,NME1,PTCH1,EZH2,SIRT1,NOTCH1,STAT3,HDAC1,NEDD4
GO: Biological Process	GO:0012501	programmed cell death	3.386e-18	9.43e-16	30	TGFB1,CDKN1A,CDKN1B,RHOA,FOXO1,NPM1,ILK,YAP1,MAP3K8,EPHA2,WNT5A,TP63,PARK7,BAX,E2F1,CTGF,CAV1,PPARG,NME1,RUNX3,KLF4,PLK1,CBL,CDH1,SIRT1,NOTCH1,STAT3,HDAC1,TP73,PML
GO: Biological Process	GO:0060429	epithelium development	3.898e-18	1.018e-15	26	TGFB1,CDKN1A,RHOA,VIM,CDX2,ILK,YAP1,GLI1,EPHA2,WNT5A,TP63,BAX,SALL4,CTGF,CAV1,PPARG,RUNX1,PTCH1,RUNX3,KLF4,EZH2,CDH1,NOTCH1,HDAC1,PML,CDK6
GO: Biological Process	GO:0010941	regulation of cell death	7.731e-18	1.9e-15	28	TGFB1,CDKN1A,CDKN1B,RHOA,FOXO1,NPM1,ILK,YAP1,WNT5A,TP63,PARK7,BAX,E2F1,CTGF,CAV1,PPARG,NME1,RUNX3,KLF4,PLK1,CBL,CDH1,SIRT1,NOTCH1,STAT3,HDAC1,TP73,PML
GO: Biological Process	GO:0051726	regulation of cell cycle	4.428e-17	1.028e-14	23	TGFB1,CDKN1A,CDKN1B,RHOA,NPM1,PTPN11,ILK,WNT5A,RASSF1,TP63,BAX,E2F1,CTGF,PTCH1,RUNX3,EZH2,PLK1,BCR,SIRT1,STAT3,TP73,PML,CDK6
GO: Biological Process	GO:0050673	epithelial cell proliferation	4.895e-17	1.076e-14	17	TGFB1,CDKN1B,SPARC,YAP1,GLI1,EPHA2,WNT5A,TP63,BAX,CAV1,NME1,PTCH1,RUNX3,CDH1,SIRT1,NOTCH1,CDK6
GO: Biological Process	GO:0097305	response to alcohol	5.796e-17	1.211e-14	17	TGFB1,CDKN1A,CDKN1B,FOXO1,JUP,SPARC,KLF6,WNT5A,BAX,CTGF,NME1,PTCH1,KLF4,EZH2,CDH1,SIRT1,STAT3
GO: Biological Process	GO:0050678	regulation of epithelial cell proliferation	6.401e-17	1.273e-14	16	TGFB1,CDKN1B,SPARC,YAP1,GLI1,WNT5A,TP63,BAX,CAV1,NME1,PTCH1,RUNX3,CDH1,SIRT1,NOTCH1,CDK6
GO: Biological Process	GO:0009967	positive regulation of signal transduction	9.405e-17	1.786e-14	26	TGFB1,RHOA,MST1R,JUP,PTPN11,ILK,YAP1,MAP3K8,GLI1,WNT5A,TP63,PARK7,BAX,E2F1,CTGF,CAV1,RUNX3,EZH2,CBL,SIRT1,NOTCH1,STAT3,HDAC1,TP73,PML,NEDD4
GO: Biological Process	GO:0023056	positive regulation of signaling	1.068e-16	1.94e-14	27	TGFB1,RHOA,MST1R,JUP,PTPN11,ILK,YAP1,MAP3K8,GLI1,WNT5A,TP63,PARK7,BAX,E2F1,CTGF,CAV1,RUNX1,RUNX3,EZH2,CBL,SIRT1,NOTCH1,STAT3,HDAC1,TP73,PML,NEDD4
GO: Biological Process	GO:0008284	positive regulation of cell proliferation	1.129e-16	1.965e-14	22	TGFB1,CDKN1A,CDKN1B,NPM1,MST1R,VIM,CDX2,ILK,YAP1,GLI1,WNT5A,TP63,E2F1,CTGF,CAV1,NME1,SIRT1,NOTCH1,STAT3,HDAC1,PML,CDK6
GO: Biological Process	GO:0045596	negative regulation of cell differentiation	1.247e-16	1.966e-14	20	TGFB1,RHOA,FOXO1,VIM,YAP1,WNT5A,TP63,E2F1,CAV1,PPARG,RUNX1,NME1,PTCH1,EZH2,SIRT1,NOTCH1,STAT3,HDAC1,TP73,CDK6
GO: Biological Process	GO:0072359	circulatory system development	1.27e-16	1.966e-14	23	TGFB1,RHOA,FOXO1,PTPN11,CDX2,SPARC,ILK,YAP1,EPHA2,WNT5A,BAX,SALL4,CTGF,CAV1,PPARG,RUNX1,PTCH1,KLF4,SIRT1,NOTCH1,TP73,PML,NEDD4
GO: Biological Process	GO:0072358	cardiovascular system development	1.27e-16	1.966e-14	23	TGFB1,RHOA,FOXO1,PTPN11,CDX2,SPARC,ILK,YAP1,EPHA2,WNT5A,BAX,SALL4,CTGF,CAV1,PPARG,RUNX1,PTCH1,KLF4,SIRT1,NOTCH1,TP73,PML,NEDD4
GO: Biological Process	GO:0045934	negative regulation of nucleobase-containing compound metabolic process	1.412e-16	2.107e-14	26	TGFB1,CDKN1B,RHOA,FOXO1,NPM1,CDX2,YAP1,WNT5A,TP63,E2F1,SALL4,CAV1,PPARG,RUNX1,PTCH1,RUNX3,KLF4,EZH2,PLK1,SIRT1,NOTCH1,STAT3,HDAC1,TP73,PML,NEDD4
GO: Biological Process	GO:0010647	positive regulation of cell communication	1.488e-16	2.144e-14	27	TGFB1,RHOA,MST1R,JUP,PTPN11,ILK,YAP1,MAP3K8,GLI1,WNT5A,TP63,PARK7,BAX,E2F1,CTGF,CAV1,RUNX1,RUNX3,EZH2,CBL,SIRT1,NOTCH1,STAT3,HDAC1,TP73,PML,NEDD4
GO: Biological Process	GO:0051253	negative regulation of RNA metabolic process	1.827e-16	2.545e-14	25	TGFB1,CDKN1B,FOXO1,NPM1,CDX2,YAP1,WNT5A,TP63,E2F1,SALL4,CAV1,PPARG,RUNX1,PTCH1,RUNX3,KLF4,EZH2,PLK1,SIRT1,NOTCH1,STAT3,HDAC1,TP73,PML,NEDD4
GO: Biological Process	GO:0045893	positive regulation of transcription, DNA-templated	2.007e-16	2.62e-14	26	TGFB1,FOXO1,NPM1,JUP,CDX2,ILK,KLF6,YAP1,GLI1,WNT5A,TP63,PARK7,E2F1,SALL4,PPARG,RUNX1,PTCH1,RUNX3,KLF4,CDH1,SIRT1,NOTCH1,STAT3,HDAC1,TP73,PML
GO: Biological Process	GO:1903508	positive regulation of nucleic acid-templated transcription	2.007e-16	2.62e-14	26	TGFB1,FOXO1,NPM1,JUP,CDX2,ILK,KLF6,YAP1,GLI1,WNT5A,TP63,PARK7,E2F1,SALL4,PPARG,RUNX1,PTCH1,RUNX3,KLF4,CDH1,SIRT1,NOTCH1,STAT3,HDAC1,TP73,PML
GO: Biological Process	GO:0048699	generation of neurons	2.105e-16	2.665e-14	26	TGFB1,RHOA,VIM,PTPN11,ILK,YAP1,EPHA2,UCHL1,WNT5A,BAX,CAV1,PPARG,RUNX1,NME1,PTCH1,RUNX3,KLF4,EZH2,CDH1,SIRT1,NOTCH1,STAT3,HDAC1,TP73,CDK6,NEDD4
GO: Biological Process	GO:1902680	positive regulation of RNA biosynthetic process	2.665e-16	3.275e-14	26	TGFB1,FOXO1,NPM1,JUP,CDX2,ILK,KLF6,YAP1,GLI1,WNT5A,TP63,PARK7,E2F1,SALL4,PPARG,RUNX1,PTCH1,RUNX3,KLF4,CDH1,SIRT1,NOTCH1,STAT3,HDAC1,TP73,PML
GO: Biological Process	GO:0001932	regulation of protein phosphorylation	3.358e-16	3.975e-14	25	TGFB1,CDKN1A,CDKN1B,RHOA,FOXO1,NPM1,MST1R,PTPN11,ILK,MAP3K8,EPHA2,UCHL1,WNT5A,PARK7,BAX,CTGF,CAV1,KLF4,EZH2,PLK1,SIRT1,STAT3,HDAC1,TP73,PML
GO: Biological Process	GO:0006357	regulation of transcription from RNA polymerase II promoter	3.425e-16	3.975e-14	28	TGFB1,RHOA,FOXO1,CDX2,ILK,KLF6,YAP1,GLI1,WNT5A,TP63,PARK7,E2F1,SALL4,CAV1,PPARG,RUNX1,PTCH1,RUNX3,KLF4,EZH2,PLK1,SIRT1,NOTCH1,STAT3,HDAC1,TP73,PML,NEDD4
GO: Biological Process	GO:1901698	response to nitrogen compound	3.77e-16	4.257e-14	22	TGFB1,CDKN1A,CDKN1B,FOXO1,NPM1,JUP,PTPN11,SPARC,KLF6,BAX,CTGF,CAV1,PPARG,NME1,KLF4,EZH2,CDH1,SIRT1,NOTCH1,STAT3,HDAC1,TP73
GO: Biological Process	GO:0006468	protein phosphorylation	5.261e-16	5.635e-14	28	TGFB1,CDKN1A,CDKN1B,RHOA,FOXO1,NPM1,MST1R,PTPN11,ILK,MAP3K8,EPHA2,UCHL1,WNT5A,PARK7,BAX,CTGF,CAV1,RUNX3,KLF4,EZH2,PLK1,BCR,SIRT1,STAT3,HDAC1,TP73,PML,CDK6
GO: Biological Process	GO:0071495	cellular response to endogenous stimulus	5.375e-16	5.635e-14	24	TGFB1,RHOA,FOXO1,JUP,PTPN11,ILK,KLF6,WNT5A,PARK7,E2F1,CTGF,CAV1,PPARG,RUNX1,KLF4,EZH2,CBL,CDH1,SIRT1,NOTCH1,STAT3,HDAC1,PML,NEDD4
GO: Biological Process	GO:0051241	negative regulation of multicellular organismal process	5.395e-16	5.635e-14	23	TGFB1,CDKN1B,RHOA,VIM,PTPN11,SPARC,EPHA2,WNT5A,TP63,CAV1,PPARG,RUNX1,NME1,PTCH1,KLF4,EZH2,BCR,SIRT1,NOTCH1,STAT3,TP73,PML,CDK6
GO: Biological Process	GO:0051254	positive regulation of RNA metabolic process	5.58e-16	5.686e-14	26	TGFB1,FOXO1,NPM1,JUP,CDX2,ILK,KLF6,YAP1,GLI1,WNT5A,TP63,PARK7,E2F1,SALL4,PPARG,RUNX1,PTCH1,RUNX3,KLF4,CDH1,SIRT1,NOTCH1,STAT3,HDAC1,TP73,PML
GO: Biological Process	GO:0010557	positive regulation of macromolecule biosynthetic process	6.443e-16	6.349e-14	27	TGFB1,FOXO1,NPM1,JUP,CDX2,ILK,KLF6,YAP1,GLI1,WNT5A,TP63,PARK7,E2F1,SALL4,CTGF,PPARG,RUNX1,PTCH1,RUNX3,KLF4,CDH1,SIRT1,NOTCH1,STAT3,HDAC1,TP73,PML
GO: Biological Process	GO:1902531	regulation of intracellular signal transduction	6.534e-16	6.349e-14	27	TGFB1,RHOA,FOXO1,NPM1,MST1R,PTPN11,ILK,MAP3K8,EPHA2,UCHL1,WNT5A,TP63,PARK7,BAX,CTGF,CAV1,KLF4,EZH2,CBL,BCR,SIRT1,NOTCH1,STAT3,HDAC1,TP73,PML,NEDD4
GO: Biological Process	GO:0051247	positive regulation of protein metabolic process	6.687e-16	6.35e-14	26	TGFB1,CDKN1A,CDKN1B,RHOA,FOXO1,NPM1,MST1R,PTPN11,ILK,MAP3K8,WNT5A,RASSF1,PARK7,BAX,CTGF,CAV1,PPARG,KLF4,EZH2,PLK1,SIRT1,STAT3,HDAC1,TP73,PML,NEDD4
GO: Biological Process	GO:1901700	response to oxygen-containing compound	6.891e-16	6.398e-14	26	TGFB1,CDKN1A,CDKN1B,FOXO1,JUP,PTPN11,SPARC,KLF6,YAP1,WNT5A,PARK7,BAX,E2F1,CTGF,CAV1,PPARG,RUNX1,NME1,PTCH1,KLF4,EZH2,BCR,CDH1,SIRT1,NOTCH1,STAT3
GO: Biological Process	GO:0043068	positive regulation of programmed cell death	7.839e-16	7.12e-14	19	TGFB1,CDKN1A,CDKN1B,RHOA,FOXO1,WNT5A,TP63,PARK7,BAX,E2F1,CTGF,CAV1,PPARG,RUNX3,SIRT1,NOTCH1,HDAC1,TP73,PML
GO: Biological Process	GO:1903507	negative regulation of nucleic acid-templated transcription	8.601e-16	7.645e-14	24	TGFB1,CDKN1B,FOXO1,CDX2,YAP1,WNT5A,TP63,E2F1,SALL4,CAV1,PPARG,RUNX1,PTCH1,RUNX3,KLF4,EZH2,PLK1,SIRT1,NOTCH1,STAT3,HDAC1,TP73,PML,NEDD4
GO: Biological Process	GO:0071407	cellular response to organic cyclic compound	8.953e-16	7.793e-14	18	TGFB1,CDKN1B,RHOA,FOXO1,NPM1,JUP,KLF6,PARK7,CAV1,PPARG,PTCH1,KLF4,EZH2,CDH1,SIRT1,STAT3,HDAC1,NEDD4
GO: Biological Process	GO:0022008	neurogenesis	9.704e-16	8.274e-14	26	TGFB1,RHOA,VIM,PTPN11,ILK,YAP1,EPHA2,UCHL1,WNT5A,BAX,CAV1,PPARG,RUNX1,NME1,PTCH1,RUNX3,KLF4,EZH2,CDH1,SIRT1,NOTCH1,STAT3,HDAC1,TP73,CDK6,NEDD4
GO: Biological Process	GO:0051172	negative regulation of nitrogen compound metabolic process	1.076e-15	8.989e-14	26	TGFB1,CDKN1B,RHOA,FOXO1,NPM1,CDX2,YAP1,WNT5A,TP63,E2F1,SALL4,CAV1,PPARG,RUNX1,PTCH1,RUNX3,KLF4,EZH2,PLK1,SIRT1,NOTCH1,STAT3,HDAC1,TP73,PML,NEDD4
GO: Biological Process	GO:1902679	negative regulation of RNA biosynthetic process	1.112e-15	9.107e-14	24	TGFB1,CDKN1B,FOXO1,CDX2,YAP1,WNT5A,TP63,E2F1,SALL4,CAV1,PPARG,RUNX1,PTCH1,RUNX3,KLF4,EZH2,PLK1,SIRT1,NOTCH1,STAT3,HDAC1,TP73,PML,NEDD4
GO: Biological Process	GO:0045935	positive regulation of nucleobase-containing compound metabolic process	1.378e-15	1.107e-13	27	TGFB1,FOXO1,NPM1,JUP,CDX2,ILK,KLF6,YAP1,GLI1,WNT5A,TP63,PARK7,BAX,E2F1,SALL4,PPARG,RUNX1,PTCH1,RUNX3,KLF4,CDH1,SIRT1,NOTCH1,STAT3,HDAC1,TP73,PML
GO: Biological Process	GO:0042325	regulation of phosphorylation	1.834e-15	1.446e-13	25	TGFB1,CDKN1A,CDKN1B,RHOA,FOXO1,NPM1,MST1R,PTPN11,ILK,MAP3K8,EPHA2,UCHL1,WNT5A,PARK7,BAX,CTGF,CAV1,KLF4,EZH2,PLK1,SIRT1,STAT3,HDAC1,TP73,PML
GO: Biological Process	GO:0035295	tube development	2.014e-15	1.558e-13	19	TGFB1,CDKN1A,RHOA,CDX2,SPARC,ILK,YAP1,GLI1,EPHA2,WNT5A,TP63,BAX,SALL4,CTGF,PTCH1,CDH1,NOTCH1,TP73,PML
GO: Biological Process	GO:0048585	negative regulation of response to stimulus	2.273e-15	1.712e-13	25	TGFB1,RHOA,FOXO1,YAP1,GLI1,EPHA2,UCHL1,WNT5A,TP63,PARK7,BAX,CAV1,PPARG,PTCH1,KLF4,EZH2,CBL,BCR,CDH1,SIRT1,NOTCH1,HDAC1,TP73,CDK6,NEDD4
GO: Biological Process	GO:0010942	positive regulation of cell death	2.295e-15	1.712e-13	19	TGFB1,CDKN1A,CDKN1B,RHOA,FOXO1,WNT5A,TP63,PARK7,BAX,E2F1,CTGF,CAV1,PPARG,RUNX3,SIRT1,NOTCH1,HDAC1,TP73,PML
GO: Biological Process	GO:0060341	regulation of cellular localization	5.431e-15	3.981e-13	24	TGFB1,CDKN1A,RHOA,NPM1,JUP,PTPN11,EPHA2,WNT5A,TP63,PARK7,BAX,E2F1,CAV1,PPARG,RUNX1,PLK1,BCR,CDH1,SIRT1,NOTCH1,HDAC1,TP73,PML,NEDD4
GO: Biological Process	GO:0045892	negative regulation of transcription, DNA-templated	5.607e-15	4.038e-13	23	TGFB1,CDKN1B,FOXO1,CDX2,WNT5A,TP63,E2F1,SALL4,CAV1,PPARG,RUNX1,PTCH1,RUNX3,KLF4,EZH2,PLK1,SIRT1,NOTCH1,STAT3,HDAC1,TP73,PML,NEDD4
GO: Biological Process	GO:0051130	positive regulation of cellular component organization	5.703e-15	4.038e-13	23	TGFB1,CDKN1B,RHOA,NPM1,ILK,EPHA2,WNT5A,TP63,PARK7,BAX,E2F1,CTGF,CAV1,PPARG,NME1,EZH2,CBL,BCR,SIRT1,NOTCH1,CDH17,TP73,PML
GO: Biological Process	GO:0051173	positive regulation of nitrogen compound metabolic process	6.088e-15	4.239e-13	27	TGFB1,FOXO1,NPM1,JUP,CDX2,ILK,KLF6,YAP1,GLI1,WNT5A,TP63,PARK7,BAX,E2F1,SALL4,PPARG,RUNX1,PTCH1,RUNX3,KLF4,CDH1,SIRT1,NOTCH1,STAT3,HDAC1,TP73,PML
GO: Biological Process	GO:0060284	regulation of cell development	6.577e-15	4.505e-13	21	TGFB1,RHOA,VIM,ILK,YAP1,WNT5A,BAX,CAV1,PPARG,RUNX1,NME1,KLF4,EZH2,CDH1,SIRT1,NOTCH1,STAT3,HDAC1,TP73,PML,NEDD4
GO: Biological Process	GO:0009891	positive regulation of biosynthetic process	7.269e-15	4.899e-13	27	TGFB1,FOXO1,NPM1,JUP,CDX2,ILK,KLF6,YAP1,GLI1,WNT5A,TP63,PARK7,E2F1,SALL4,CTGF,PPARG,RUNX1,PTCH1,RUNX3,KLF4,CDH1,SIRT1,NOTCH1,STAT3,HDAC1,TP73,PML
GO: Biological Process	GO:0010243	response to organonitrogen compound	7.628e-15	5.058e-13	20	CDKN1A,CDKN1B,FOXO1,JUP,PTPN11,SPARC,KLF6,BAX,CTGF,CAV1,PPARG,NME1,KLF4,EZH2,CDH1,SIRT1,NOTCH1,STAT3,HDAC1,TP73
GO: Biological Process	GO:0051338	regulation of transferase activity	9.213e-15	6.014e-13	21	TGFB1,CDKN1A,CDKN1B,RHOA,NPM1,MST1R,PTPN11,ILK,MAP3K8,UCHL1,WNT5A,PARK7,BAX,CAV1,PPARG,KLF4,EZH2,PLK1,SIRT1,TP73,PML
GO: Biological Process	GO:0060548	negative regulation of cell death	1.016e-14	6.531e-13	21	CDKN1A,CDKN1B,RHOA,FOXO1,NPM1,ILK,YAP1,WNT5A,TP63,PARK7,BAX,CTGF,CAV1,KLF4,PLK1,CBL,SIRT1,NOTCH1,STAT3,HDAC1,TP73
GO: Biological Process	GO:0043065	positive regulation of apoptotic process	1.203e-14	7.618e-13	18	TGFB1,CDKN1B,RHOA,FOXO1,WNT5A,TP63,PARK7,BAX,E2F1,CTGF,CAV1,PPARG,RUNX3,SIRT1,NOTCH1,HDAC1,TP73,PML
GO: Biological Process	GO:0009890	negative regulation of biosynthetic process	1.241e-14	7.738e-13	25	TGFB1,CDKN1B,RHOA,FOXO1,CDX2,YAP1,WNT5A,TP63,E2F1,SALL4,CAV1,PPARG,RUNX1,PTCH1,RUNX3,KLF4,EZH2,PLK1,SIRT1,NOTCH1,STAT3,HDAC1,TP73,PML,NEDD4
GO: Biological Process	GO:0023057	negative regulation of signaling	1.33e-14	8.171e-13	23	TGFB1,RHOA,FOXO1,PTPN11,YAP1,GLI1,EPHA2,UCHL1,WNT5A,PARK7,BAX,CAV1,PPARG,PTCH1,KLF4,EZH2,CBL,CDH1,SIRT1,NOTCH1,HDAC1,TP73,NEDD4
GO: Biological Process	GO:0009725	response to hormone	1.614e-14	9.774e-13	21	TGFB1,CDKN1A,CDKN1B,RHOA,FOXO1,PTPN11,SPARC,WNT5A,PARK7,BAX,CTGF,CAV1,PPARG,NME1,PTCH1,EZH2,SIRT1,NOTCH1,STAT3,HDAC1,NEDD4
GO: Biological Process	GO:0031399	regulation of protein modification process	1.74e-14	1.03e-12	26	TGFB1,CDKN1A,CDKN1B,RHOA,FOXO1,NPM1,MST1R,PTPN11,ILK,MAP3K8,EPHA2,UCHL1,WNT5A,RASSF1,PARK7,BAX,CTGF,CAV1,KLF4,EZH2,PLK1,SIRT1,STAT3,HDAC1,TP73,PML
GO: Biological Process	GO:0010648	negative regulation of cell communication	1.75e-14	1.03e-12	23	TGFB1,RHOA,FOXO1,PTPN11,YAP1,GLI1,EPHA2,UCHL1,WNT5A,PARK7,BAX,CAV1,PPARG,PTCH1,KLF4,EZH2,CBL,CDH1,SIRT1,NOTCH1,HDAC1,TP73,NEDD4
GO: Biological Process	GO:0030855	epithelial cell differentiation	1.872e-14	1.087e-12	18	TGFB1,CDKN1A,VIM,CDX2,YAP1,GLI1,EPHA2,WNT5A,TP63,CAV1,PPARG,PTCH1,KLF4,EZH2,CDH1,NOTCH1,HDAC1,CDK6
GO: Biological Process	GO:0009968	negative regulation of signal transduction	1.911e-14	1.094e-12	22	TGFB1,RHOA,FOXO1,YAP1,GLI1,EPHA2,UCHL1,WNT5A,PARK7,BAX,CAV1,PPARG,PTCH1,KLF4,EZH2,CBL,CDH1,SIRT1,NOTCH1,HDAC1,TP73,NEDD4
GO: Biological Process	GO:0070848	response to growth factor	1.971e-14	1.113e-12	18	TGFB1,RHOA,PTPN11,SPARC,ILK,EPHA2,WNT5A,E2F1,CTGF,CAV1,RUNX1,RUNX3,KLF4,CBL,SIRT1,NOTCH1,PML,NEDD4
GO: Biological Process	GO:0043066	negative regulation of apoptotic process	2.068e-14	1.152e-12	20	CDKN1A,CDKN1B,RHOA,FOXO1,NPM1,ILK,YAP1,WNT5A,TP63,PARK7,BAX,CAV1,KLF4,PLK1,CBL,SIRT1,NOTCH1,STAT3,HDAC1,TP73
GO: Biological Process	GO:0042326	negative regulation of phosphorylation	2.257e-14	1.241e-12	16	TGFB1,CDKN1A,CDKN1B,RHOA,FOXO1,NPM1,ILK,UCHL1,PARK7,BAX,CAV1,KLF4,PLK1,SIRT1,STAT3,TP73
GO: Biological Process	GO:0032270	positive regulation of cellular protein metabolic process	2.297e-14	1.246e-12	24	TGFB1,CDKN1A,CDKN1B,RHOA,NPM1,MST1R,PTPN11,ILK,MAP3K8,WNT5A,RASSF1,PARK7,BAX,CTGF,CAV1,PPARG,KLF4,EZH2,PLK1,SIRT1,STAT3,HDAC1,TP73,PML
GO: Biological Process	GO:0043069	negative regulation of programmed cell death	2.754e-14	1.475e-12	20	CDKN1A,CDKN1B,RHOA,FOXO1,NPM1,ILK,YAP1,WNT5A,TP63,PARK7,BAX,CAV1,KLF4,PLK1,CBL,SIRT1,NOTCH1,STAT3,HDAC1,TP73
GO: Biological Process	GO:0000122	negative regulation of transcription from RNA polymerase II promoter	3.299e-14	1.745e-12	19	TGFB1,FOXO1,CDX2,TP63,E2F1,SALL4,CAV1,PPARG,PTCH1,RUNX3,KLF4,EZH2,PLK1,SIRT1,NOTCH1,STAT3,HDAC1,TP73,NEDD4
GO: Biological Process	GO:0044093	positive regulation of molecular function	3.374e-14	1.762e-12	26	TGFB1,CDKN1A,CDKN1B,RHOA,NPM1,MST1R,JUP,PTPN11,ILK,MAP3K8,EPHA2,WNT5A,PARK7,BAX,CTGF,CAV1,PPARG,NME1,KLF4,EZH2,PLK1,BCR,SIRT1,STAT3,TP73,PML
GO: Biological Process	GO:0010558	negative regulation of macromolecule biosynthetic process	3.598e-14	1.856e-12	24	TGFB1,CDKN1B,FOXO1,CDX2,YAP1,WNT5A,TP63,E2F1,SALL4,CAV1,PPARG,RUNX1,PTCH1,RUNX3,KLF4,EZH2,PLK1,SIRT1,NOTCH1,STAT3,HDAC1,TP73,PML,NEDD4
GO: Biological Process	GO:0031401	positive regulation of protein modification process	4.028e-14	2.053e-12	22	TGFB1,CDKN1A,CDKN1B,RHOA,NPM1,MST1R,PTPN11,ILK,MAP3K8,WNT5A,RASSF1,PARK7,BAX,CTGF,CAV1,EZH2,PLK1,SIRT1,STAT3,HDAC1,TP73,PML
GO: Biological Process	GO:0031328	positive regulation of cellular biosynthetic process	4.899e-14	2.466e-12	26	TGFB1,FOXO1,NPM1,JUP,CDX2,ILK,KLF6,YAP1,GLI1,WNT5A,TP63,PARK7,E2F1,SALL4,PPARG,RUNX1,PTCH1,RUNX3,KLF4,CDH1,SIRT1,NOTCH1,STAT3,HDAC1,TP73,PML
GO: Biological Process	GO:0001934	positive regulation of protein phosphorylation	5.21e-14	2.591e-12	20	TGFB1,CDKN1A,CDKN1B,RHOA,NPM1,MST1R,PTPN11,ILK,MAP3K8,WNT5A,PARK7,BAX,CTGF,CAV1,EZH2,PLK1,SIRT1,STAT3,HDAC1,TP73
GO: Biological Process	GO:0019220	regulation of phosphate metabolic process	6.119e-14	3.008e-12	25	TGFB1,CDKN1A,CDKN1B,RHOA,FOXO1,NPM1,MST1R,PTPN11,ILK,MAP3K8,EPHA2,UCHL1,WNT5A,PARK7,BAX,CTGF,CAV1,KLF4,EZH2,PLK1,SIRT1,STAT3,HDAC1,TP73,PML
GO: Biological Process	GO:0045597	positive regulation of cell differentiation	6.451e-14	3.134e-12	20	TGFB1,RHOA,VIM,CDX2,ILK,YAP1,WNT5A,TP63,BAX,CTGF,PPARG,RUNX1,NME1,PTCH1,EZH2,SIRT1,NOTCH1,HDAC1,TP73,PML
GO: Biological Process	GO:0043085	positive regulation of catalytic activity	6.6e-14	3.14e-12	24	TGFB1,CDKN1A,CDKN1B,RHOA,NPM1,MST1R,PTPN11,ILK,MAP3K8,EPHA2,WNT5A,PARK7,BAX,CTGF,CAV1,PPARG,KLF4,EZH2,PLK1,BCR,SIRT1,STAT3,TP73,PML
GO: Biological Process	GO:0043549	regulation of kinase activity	6.613e-14	3.14e-12	19	TGFB1,CDKN1A,CDKN1B,RHOA,NPM1,MST1R,PTPN11,ILK,MAP3K8,UCHL1,WNT5A,PARK7,BAX,CAV1,KLF4,EZH2,PLK1,SIRT1,TP73
GO: Biological Process	GO:0035239	tube morphogenesis	6.837e-14	3.209e-12	15	TGFB1,RHOA,ILK,YAP1,GLI1,EPHA2,WNT5A,TP63,BAX,SALL4,PTCH1,CDH1,NOTCH1,TP73,PML
GO: Biological Process	GO:0051174	regulation of phosphorus metabolic process	7.242e-14	3.362e-12	25	TGFB1,CDKN1A,CDKN1B,RHOA,FOXO1,NPM1,MST1R,PTPN11,ILK,MAP3K8,EPHA2,UCHL1,WNT5A,PARK7,BAX,CTGF,CAV1,KLF4,EZH2,PLK1,SIRT1,STAT3,HDAC1,TP73,PML
GO: Biological Process	GO:0009887	animal organ morphogenesis	9.05e-14	4.115e-12	21	TGFB1,RHOA,FOXO1,CDX2,ILK,YAP1,GLI1,EPHA2,WNT5A,TP63,BAX,CTGF,CAV1,PTCH1,BCR,CDH1,NOTCH1,STAT3,HDAC1,PML,NEDD4
GO: Biological Process	GO:0031327	negative regulation of cellular biosynthetic process	9.061e-14	4.115e-12	24	TGFB1,CDKN1B,FOXO1,CDX2,YAP1,WNT5A,TP63,E2F1,SALL4,CAV1,PPARG,RUNX1,PTCH1,RUNX3,KLF4,EZH2,PLK1,SIRT1,NOTCH1,STAT3,HDAC1,TP73,PML,NEDD4
GO: Biological Process	GO:2000113	negative regulation of cellular macromolecule biosynthetic process	1.126e-13	5.058e-12	23	TGFB1,CDKN1B,FOXO1,CDX2,WNT5A,TP63,E2F1,SALL4,CAV1,PPARG,RUNX1,PTCH1,RUNX3,KLF4,EZH2,PLK1,SIRT1,NOTCH1,STAT3,HDAC1,TP73,PML,NEDD4
GO: Biological Process	GO:0042327	positive regulation of phosphorylation	1.206e-13	5.361e-12	20	TGFB1,CDKN1A,CDKN1B,RHOA,NPM1,MST1R,PTPN11,ILK,MAP3K8,WNT5A,PARK7,BAX,CTGF,CAV1,EZH2,PLK1,SIRT1,STAT3,HDAC1,TP73
GO: Biological Process	GO:0048646	anatomical structure formation involved in morphogenesis	1.304e-13	5.737e-12	22	TGFB1,RHOA,FOXO1,PTPN11,CDX2,SPARC,ILK,EPHA2,WNT5A,TP63,BAX,SALL4,CTGF,CAV1,RUNX1,PTCH1,KLF4,CDH1,SIRT1,NOTCH1,HDAC1,PML
GO: Biological Process	GO:0007417	central nervous system development	1.324e-13	5.76e-12	20	TGFB1,RHOA,VIM,PTPN11,GLI1,WNT5A,BAX,E2F1,PPARG,RUNX1,NME1,PTCH1,EZH2,BCR,CDH1,NOTCH1,STAT3,HDAC1,TP73,CDK6
GO: Biological Process	GO:0022612	gland morphogenesis	1.364e-13	5.874e-12	11	TGFB1,GLI1,EPHA2,WNT5A,TP63,BAX,CAV1,PTCH1,CDH1,NOTCH1,PML
GO: Biological Process	GO:0045787	positive regulation of cell cycle	1.549e-13	6.605e-12	14	TGFB1,CDKN1A,CDKN1B,RHOA,NPM1,PTPN11,WNT5A,RASSF1,TP63,BAX,E2F1,CTGF,TP73,PML
GO: Biological Process	GO:0051960	regulation of nervous system development	1.644e-13	6.938e-12	19	TGFB1,RHOA,VIM,ILK,YAP1,GLI1,WNT5A,CAV1,PPARG,NME1,KLF4,EZH2,CDH1,SIRT1,NOTCH1,STAT3,HDAC1,TP73,NEDD4
GO: Biological Process	GO:0045859	regulation of protein kinase activity	2.253e-13	9.412e-12	18	TGFB1,CDKN1A,CDKN1B,RHOA,NPM1,MST1R,PTPN11,ILK,MAP3K8,UCHL1,WNT5A,PARK7,BAX,CAV1,EZH2,PLK1,SIRT1,TP73
GO: Biological Process	GO:0051347	positive regulation of transferase activity	2.683e-13	1.11e-11	17	TGFB1,CDKN1A,CDKN1B,RHOA,NPM1,MST1R,PTPN11,ILK,MAP3K8,WNT5A,PARK7,BAX,KLF4,EZH2,PLK1,SIRT1,TP73
GO: Biological Process	GO:0050767	regulation of neurogenesis	2.988e-13	1.224e-11	18	TGFB1,RHOA,VIM,ILK,YAP1,WNT5A,CAV1,PPARG,NME1,KLF4,EZH2,CDH1,SIRT1,NOTCH1,STAT3,HDAC1,TP73,NEDD4
GO: Biological Process	GO:0010720	positive regulation of cell development	4.399e-13	1.784e-11	16	TGFB1,RHOA,VIM,ILK,YAP1,WNT5A,BAX,PPARG,RUNX1,NME1,EZH2,SIRT1,NOTCH1,HDAC1,TP73,PML
GO: Biological Process	GO:0045786	negative regulation of cell cycle	5.916e-13	2.377e-11	15	TGFB1,CDKN1A,CDKN1B,NPM1,ILK,RASSF1,TP63,BAX,E2F1,RUNX3,EZH2,PLK1,TP73,PML,CDK6
GO: Biological Process	GO:0045944	positive regulation of transcription from RNA polymerase II promoter	6.489e-13	2.582e-11	20	TGFB1,FOXO1,KLF6,YAP1,GLI1,WNT5A,TP63,PARK7,E2F1,SALL4,PPARG,RUNX1,RUNX3,KLF4,SIRT1,NOTCH1,STAT3,HDAC1,TP73,PML
GO: Biological Process	GO:1902533	positive regulation of intracellular signal transduction	6.593e-13	2.598e-11	19	TGFB1,RHOA,MST1R,PTPN11,ILK,MAP3K8,WNT5A,PARK7,BAX,CTGF,CAV1,EZH2,CBL,SIRT1,NOTCH1,STAT3,HDAC1,TP73,NEDD4
GO: Biological Process	GO:0007049	cell cycle	7.21e-13	2.815e-11	24	TGFB1,CDKN1A,CDKN1B,RHOA,NPM1,PTPN11,ILK,MAP3K8,WNT5A,RASSF1,TP63,BAX,E2F1,CTGF,PTCH1,RUNX3,EZH2,PLK1,BCR,SIRT1,STAT3,TP73,PML,CDK6
GO: Biological Process	GO:1903827	regulation of cellular protein localization	8.204e-13	3.174e-11	16	TGFB1,CDKN1A,RHOA,NPM1,JUP,PTPN11,EPHA2,WNT5A,TP63,PARK7,E2F1,PLK1,CDH1,SIRT1,TP73,PML
GO: Biological Process	GO:0045860	positive regulation of protein kinase activity	8.416e-13	3.226e-11	15	TGFB1,CDKN1A,CDKN1B,RHOA,NPM1,MST1R,PTPN11,ILK,MAP3K8,WNT5A,PARK7,BAX,EZH2,SIRT1,TP73
GO: Biological Process	GO:0045936	negative regulation of phosphate metabolic process	9.078e-13	3.417e-11	16	TGFB1,CDKN1A,CDKN1B,RHOA,FOXO1,NPM1,ILK,UCHL1,PARK7,BAX,CAV1,KLF4,PLK1,SIRT1,STAT3,TP73
GO: Biological Process	GO:0010563	negative regulation of phosphorus metabolic process	9.078e-13	3.417e-11	16	TGFB1,CDKN1A,CDKN1B,RHOA,FOXO1,NPM1,ILK,UCHL1,PARK7,BAX,CAV1,KLF4,PLK1,SIRT1,STAT3,TP73
GO: Biological Process	GO:0001503	ossification	9.606e-13	3.584e-11	14	TGFB1,RHOA,SPARC,ILK,GLI1,EPHA2,WNT5A,TP63,CTGF,RUNX1,PTCH1,RUNX3,NOTCH1,CDK6
GO: Biological Process	GO:0051240	positive regulation of multicellular organismal process	1.011e-12	3.737e-11	23	TGFB1,RHOA,VIM,SPARC,ILK,YAP1,GLI1,WNT5A,TP63,PARK7,BAX,CTGF,CAV1,PPARG,RUNX1,NME1,PTCH1,EZH2,SIRT1,NOTCH1,HDAC1,TP73,PML
GO: Biological Process	GO:0045937	positive regulation of phosphate metabolic process	1.034e-12	3.755e-11	20	TGFB1,CDKN1A,CDKN1B,RHOA,NPM1,MST1R,PTPN11,ILK,MAP3K8,WNT5A,PARK7,BAX,CTGF,CAV1,EZH2,PLK1,SIRT1,STAT3,HDAC1,TP73
GO: Biological Process	GO:0010562	positive regulation of phosphorus metabolic process	1.034e-12	3.755e-11	20	TGFB1,CDKN1A,CDKN1B,RHOA,NPM1,MST1R,PTPN11,ILK,MAP3K8,WNT5A,PARK7,BAX,CTGF,CAV1,EZH2,PLK1,SIRT1,STAT3,HDAC1,TP73
GO: Biological Process	GO:0002009	morphogenesis of an epithelium	1.166e-12	4.198e-11	16	TGFB1,RHOA,ILK,YAP1,EPHA2,WNT5A,TP63,BAX,SALL4,RUNX1,PTCH1,RUNX3,KLF4,CDH1,NOTCH1,PML
GO: Biological Process	GO:0048732	gland development	1.187e-12	4.237e-11	15	TGFB1,CDKN1B,GLI1,EPHA2,WNT5A,TP63,BAX,CAV1,RUNX1,NME1,PTCH1,EZH2,CDH1,NOTCH1,PML
GO: Biological Process	GO:0071900	regulation of protein serine/threonine kinase activity	1.366e-12	4.835e-11	15	TGFB1,CDKN1A,CDKN1B,RHOA,MST1R,PTPN11,ILK,MAP3K8,UCHL1,WNT5A,CAV1,EZH2,PLK1,SIRT1,TP73
GO: Biological Process	GO:0090068	positive regulation of cell cycle process	1.717e-12	6.03e-11	12	TGFB1,CDKN1A,CDKN1B,RHOA,NPM1,WNT5A,TP63,BAX,E2F1,CTGF,TP73,PML
GO: Biological Process	GO:0001933	negative regulation of protein phosphorylation	1.898e-12	6.61e-11	14	TGFB1,CDKN1A,CDKN1B,FOXO1,NPM1,ILK,UCHL1,PARK7,BAX,CAV1,KLF4,PLK1,SIRT1,TP73
GO: Biological Process	GO:0051094	positive regulation of developmental process	2.1e-12	7.25e-11	21	TGFB1,RHOA,VIM,CDX2,ILK,YAP1,GLI1,WNT5A,TP63,BAX,CTGF,PPARG,RUNX1,NME1,PTCH1,EZH2,SIRT1,NOTCH1,HDAC1,TP73,PML
GO: Biological Process	GO:0008544	epidermis development	2.17e-12	7.4e-11	13	YAP1,GLI1,EPHA2,WNT5A,TP63,CTGF,RUNX1,PTCH1,RUNX3,KLF4,EZH2,NOTCH1,HDAC1
GO: Biological Process	GO:0033674	positive regulation of kinase activity	2.178e-12	7.4e-11	15	TGFB1,CDKN1A,CDKN1B,RHOA,NPM1,MST1R,PTPN11,ILK,MAP3K8,WNT5A,PARK7,BAX,EZH2,SIRT1,TP73
GO: Biological Process	GO:0071363	cellular response to growth factor stimulus	2.405e-12	8.103e-11	16	TGFB1,RHOA,PTPN11,SPARC,ILK,WNT5A,E2F1,CTGF,CAV1,RUNX1,KLF4,CBL,SIRT1,NOTCH1,PML,NEDD4
GO: Biological Process	GO:1901654	response to ketone	2.558e-12	8.549e-11	11	TGFB1,CDKN1A,FOXO1,KLF6,WNT5A,BAX,CAV1,PPARG,NME1,KLF4,SIRT1
GO: Biological Process	GO:2000134	negative regulation of G1/S transition of mitotic cell cycle	2.788e-12	9.246e-11	9	CDKN1A,CDKN1B,NPM1,TP63,BAX,E2F1,EZH2,TP73,PML
GO: Biological Process	GO:0006928	movement of cell or subcellular component	2.887e-12	9.499e-11	24	TGFB1,CDKN1B,RHOA,MST1R,VIM,JUP,PTPN11,SPARC,ILK,GLI1,EPHA2,UCHL1,WNT5A,BAX,CTGF,CAV1,RUNX3,KLF4,BCR,CDH1,NOTCH1,STAT3,PML,CDK6
GO: Biological Process	GO:0001568	blood vessel development	3.037e-12	9.912e-11	16	RHOA,FOXO1,CDX2,SPARC,YAP1,EPHA2,WNT5A,BAX,CTGF,CAV1,RUNX1,KLF4,SIRT1,NOTCH1,PML,NEDD4
GO: Biological Process	GO:1902807	negative regulation of cell cycle G1/S phase transition	3.68e-12	1.192e-10	9	CDKN1A,CDKN1B,NPM1,TP63,BAX,E2F1,EZH2,TP73,PML
GO: Biological Process	GO:0051050	positive regulation of transport	4.051e-12	1.302e-10	19	TGFB1,RHOA,JUP,PTPN11,WNT5A,TP63,PARK7,BAX,E2F1,CAV1,PPARG,RUNX1,PTCH1,CBL,BCR,CDH1,SIRT1,TP73,NEDD4
GO: Biological Process	GO:0009628	response to abiotic stimulus	4.38e-12	1.397e-10	20	TGFB1,CDKN1A,CDKN1B,FOXO1,JUP,SPARC,YAP1,WNT5A,TP63,BAX,E2F1,CTGF,CAV1,PPARG,PTCH1,SIRT1,NOTCH1,TP73,PML,NEDD4
GO: Biological Process	GO:0042063	gliogenesis	4.466e-12	1.406e-10	12	TGFB1,RHOA,VIM,PTPN11,ILK,PPARG,EZH2,NOTCH1,STAT3,HDAC1,TP73,CDK6
GO: Biological Process	GO:0031400	negative regulation of protein modification process	4.475e-12	1.406e-10	16	TGFB1,CDKN1A,CDKN1B,FOXO1,NPM1,ILK,UCHL1,PARK7,BAX,CAV1,KLF4,PLK1,SIRT1,HDAC1,TP73,PML
GO: Biological Process	GO:0010001	glial cell differentiation	4.812e-12	1.5e-10	11	TGFB1,RHOA,VIM,PTPN11,ILK,PPARG,NOTCH1,STAT3,HDAC1,TP73,CDK6
GO: Biological Process	GO:0000077	DNA damage checkpoint	5.113e-12	1.583e-10	10	CDKN1A,CDKN1B,NPM1,PTPN11,TP63,BAX,E2F1,PLK1,TP73,PML
GO: Biological Process	GO:0010035	response to inorganic substance	5.159e-12	1.585e-10	15	CDKN1B,FOXO1,SPARC,KLF6,WNT5A,PARK7,BAX,CAV1,PPARG,PTCH1,KLF4,EZH2,CDH1,SIRT1,NEDD4
GO: Biological Process	GO:0001944	vasculature development	5.594e-12	1.706e-10	16	RHOA,FOXO1,CDX2,SPARC,YAP1,EPHA2,WNT5A,BAX,CTGF,CAV1,RUNX1,KLF4,SIRT1,NOTCH1,PML,NEDD4
GO: Biological Process	GO:0001101	response to acid chemical	6.032e-12	1.826e-10	13	CDKN1B,FOXO1,SPARC,YAP1,WNT5A,E2F1,CTGF,PPARG,RUNX1,NME1,PTCH1,KLF4,CDH1
GO: Biological Process	GO:0030182	neuron differentiation	6.09e-12	1.831e-10	21	RHOA,VIM,PTPN11,ILK,EPHA2,UCHL1,WNT5A,CAV1,RUNX1,NME1,PTCH1,RUNX3,KLF4,EZH2,CDH1,SIRT1,NOTCH1,STAT3,HDAC1,TP73,NEDD4
GO: Biological Process	GO:0030330	DNA damage response, signal transduction by p53 class mediator	6.802e-12	2.015e-10	9	CDKN1A,CDKN1B,NPM1,TP63,BAX,E2F1,SIRT1,TP73,PML
GO: Biological Process	GO:0071156	regulation of cell cycle arrest	6.802e-12	2.015e-10	9	TGFB1,CDKN1A,CDKN1B,NPM1,RASSF1,BAX,E2F1,TP73,PML
GO: Biological Process	GO:1901991	negative regulation of mitotic cell cycle phase transition	7.041e-12	2.072e-10	10	CDKN1A,CDKN1B,NPM1,TP63,BAX,E2F1,EZH2,PLK1,TP73,PML
GO: Biological Process	GO:0043281	regulation of cysteine-type endopeptidase activity involved in apoptotic process	7.183e-12	2.099e-10	11	CDKN1B,RHOA,TP63,PARK7,BAX,CTGF,PPARG,KLF4,CDH1,SIRT1,PML
GO: Biological Process	GO:0061138	morphogenesis of a branching epithelium	7.544e-12	2.189e-10	11	TGFB1,ILK,YAP1,EPHA2,WNT5A,TP63,BAX,PTCH1,CDH1,NOTCH1,PML
GO: Biological Process	GO:0040007	growth	7.982e-12	2.3e-10	19	TGFB1,CDKN1A,CDKN1B,RHOA,NPM1,PTPN11,ILK,YAP1,WNT5A,SALL4,CTGF,PPARG,PTCH1,EZH2,SIRT1,NOTCH1,STAT3,TP73,PML
GO: Biological Process	GO:0007093	mitotic cell cycle checkpoint	8.487e-12	2.429e-10	10	TGFB1,CDKN1A,CDKN1B,NPM1,TP63,BAX,E2F1,PLK1,TP73,PML
GO: Biological Process	GO:0045930	negative regulation of mitotic cell cycle	8.726e-12	2.48e-10	11	TGFB1,CDKN1A,CDKN1B,NPM1,TP63,BAX,E2F1,EZH2,PLK1,TP73,PML
GO: Biological Process	GO:0031570	DNA integrity checkpoint	9.593e-12	2.708e-10	10	CDKN1A,CDKN1B,NPM1,PTPN11,TP63,BAX,E2F1,PLK1,TP73,PML
GO: Biological Process	GO:0009611	response to wounding	1.031e-11	2.892e-10	18	TGFB1,RHOA,PTPN11,SPARC,ILK,KLF6,GLI1,WNT5A,PARK7,BAX,CTGF,CAV1,PPARG,KLF4,EZH2,BCR,NOTCH1,HDAC1
GO: Biological Process	GO:0031571	mitotic G1 DNA damage checkpoint	1.168e-11	3.231e-10	8	CDKN1A,CDKN1B,NPM1,TP63,BAX,E2F1,TP73,PML
GO: Biological Process	GO:0044819	mitotic G1/S transition checkpoint	1.168e-11	3.231e-10	8	CDKN1A,CDKN1B,NPM1,TP63,BAX,E2F1,TP73,PML
GO: Biological Process	GO:0022603	regulation of anatomical structure morphogenesis	1.216e-11	3.343e-10	19	TGFB1,RHOA,VIM,CDX2,SPARC,ILK,GLI1,EPHA2,WNT5A,BAX,RUNX1,KLF4,EZH2,BCR,CDH1,SIRT1,NOTCH1,PML,NEDD4
GO: Biological Process	GO:0010564	regulation of cell cycle process	1.274e-11	3.479e-10	15	TGFB1,CDKN1A,CDKN1B,RHOA,NPM1,WNT5A,RASSF1,TP63,BAX,E2F1,CTGF,EZH2,PLK1,TP73,PML
GO: Biological Process	GO:0044783	G1 DNA damage checkpoint	1.307e-11	3.545e-10	8	CDKN1A,CDKN1B,NPM1,TP63,BAX,E2F1,TP73,PML
GO: Biological Process	GO:2000116	regulation of cysteine-type endopeptidase activity	1.334e-11	3.574e-10	11	CDKN1B,RHOA,TP63,PARK7,BAX,CTGF,PPARG,KLF4,CDH1,SIRT1,PML
GO: Biological Process	GO:0000075	cell cycle checkpoint	1.334e-11	3.574e-10	11	TGFB1,CDKN1A,CDKN1B,NPM1,PTPN11,TP63,BAX,E2F1,PLK1,TP73,PML
GO: Biological Process	GO:0007568	aging	1.352e-11	3.597e-10	12	TGFB1,CDKN1A,NPM1,ILK,TP63,BAX,CTGF,CAV1,SIRT1,STAT3,PML,CDK6
GO: Biological Process	GO:1901988	negative regulation of cell cycle phase transition	1.373e-11	3.63e-10	10	CDKN1A,CDKN1B,NPM1,TP63,BAX,E2F1,EZH2,PLK1,TP73,PML
GO: Biological Process	GO:0040008	regulation of growth	1.434e-11	3.768e-10	16	TGFB1,CDKN1A,CDKN1B,RHOA,PTPN11,ILK,YAP1,WNT5A,CTGF,PPARG,PTCH1,SIRT1,NOTCH1,STAT3,TP73,PML
GO: Biological Process	GO:0030097	hemopoiesis	1.566e-11	4.089e-10	17	TGFB1,RHOA,PTPN11,KLF6,EPHA2,WNT5A,BAX,PPARG,RUNX1,NME1,RUNX3,KLF4,SIRT1,NOTCH1,CDH17,PML,CDK6
GO: Biological Process	GO:0001763	morphogenesis of a branching structure	1.603e-11	4.159e-10	11	TGFB1,ILK,YAP1,EPHA2,WNT5A,TP63,BAX,PTCH1,CDH1,NOTCH1,PML
GO: Biological Process	GO:0051270	regulation of cellular component movement	1.655e-11	4.267e-10	17	TGFB1,CDKN1B,RHOA,VIM,JUP,SPARC,ILK,GLI1,EPHA2,WNT5A,CAV1,KLF4,BCR,CDH1,NOTCH1,STAT3,CDK6
GO: Biological Process	GO:1901701	cellular response to oxygen-containing compound	1.679e-11	4.303e-10	18	TGFB1,FOXO1,JUP,PTPN11,KLF6,YAP1,WNT5A,PARK7,E2F1,CAV1,PPARG,NME1,PTCH1,KLF4,EZH2,CDH1,SIRT1,STAT3
GO: Biological Process	GO:0010948	negative regulation of cell cycle process	1.754e-11	4.469e-10	11	CDKN1A,CDKN1B,NPM1,RASSF1,TP63,BAX,E2F1,EZH2,PLK1,TP73,PML
GO: Biological Process	GO:0034613	cellular protein localization	1.816e-11	4.597e-10	22	TGFB1,CDKN1A,RHOA,NPM1,JUP,PTPN11,EPHA2,WNT5A,TP63,PARK7,BAX,E2F1,CAV1,PTCH1,EZH2,PLK1,CDH1,SIRT1,STAT3,TP73,PML,NEDD4
GO: Biological Process	GO:0044092	negative regulation of molecular function	1.888e-11	4.752e-10	19	CDKN1A,CDKN1B,NPM1,ILK,UCHL1,PARK7,BAX,E2F1,CAV1,PPARG,PTCH1,KLF4,EZH2,PLK1,SIRT1,NOTCH1,TP73,PML,NEDD4
GO: Biological Process	GO:0070727	cellular macromolecule localization	2.043e-11	5.111e-10	22	TGFB1,CDKN1A,RHOA,NPM1,JUP,PTPN11,EPHA2,WNT5A,TP63,PARK7,BAX,E2F1,CAV1,PTCH1,EZH2,PLK1,CDH1,SIRT1,STAT3,TP73,PML,NEDD4
GO: Biological Process	GO:0042770	signal transduction in response to DNA damage	2.066e-11	5.138e-10	9	CDKN1A,CDKN1B,NPM1,TP63,BAX,E2F1,SIRT1,TP73,PML
GO: Biological Process	GO:0007346	regulation of mitotic cell cycle	2.103e-11	5.199e-10	14	TGFB1,CDKN1A,CDKN1B,NPM1,PTPN11,TP63,BAX,E2F1,PTCH1,EZH2,PLK1,SIRT1,TP73,PML
GO: Biological Process	GO:0007167	enzyme linked receptor protein signaling pathway	2.291e-11	5.629e-10	18	TGFB1,RHOA,FOXO1,MST1R,VIM,PTPN11,ILK,EPHA2,WNT5A,CTGF,CAV1,CBL,BCR,SIRT1,NOTCH1,STAT3,PML,NEDD4
GO: Biological Process	GO:0007050	cell cycle arrest	2.392e-11	5.845e-10	11	TGFB1,CDKN1A,CDKN1B,NPM1,ILK,RASSF1,BAX,E2F1,TP73,PML,CDK6
GO: Biological Process	GO:0052547	regulation of peptidase activity	2.443e-11	5.933e-10	13	CDKN1B,RHOA,TP63,PARK7,BAX,CTGF,CAV1,PPARG,KLF4,CDH1,SIRT1,STAT3,PML
GO: Biological Process	GO:0048729	tissue morphogenesis	3.327e-11	8.036e-10	16	TGFB1,RHOA,ILK,YAP1,EPHA2,WNT5A,TP63,BAX,SALL4,RUNX1,PTCH1,RUNX3,KLF4,CDH1,NOTCH1,PML
GO: Biological Process	GO:0048534	hematopoietic or lymphoid organ development	3.623e-11	8.698e-10	17	TGFB1,RHOA,PTPN11,KLF6,EPHA2,WNT5A,BAX,PPARG,RUNX1,NME1,RUNX3,KLF4,SIRT1,NOTCH1,CDH17,PML,CDK6
GO: Biological Process	GO:0070482	response to oxygen levels	3.824e-11	9.129e-10	12	TGFB1,CDKN1A,CDKN1B,FOXO1,WNT5A,E2F1,CTGF,CAV1,PPARG,SIRT1,NOTCH1,PML
GO: Biological Process	GO:0050680	negative regulation of epithelial cell proliferation	3.937e-11	9.347e-10	9	TGFB1,CDKN1B,SPARC,WNT5A,CAV1,PTCH1,RUNX3,CDH1,CDK6
GO: Biological Process	GO:0071158	positive regulation of cell cycle arrest	4.086e-11	9.646e-10	8	TGFB1,CDKN1A,CDKN1B,NPM1,BAX,E2F1,TP73,PML
GO: Biological Process	GO:0040011	locomotion	4.17e-11	9.789e-10	22	TGFB1,RHOA,VIM,JUP,PTPN11,SPARC,ILK,GLI1,EPHA2,WNT5A,BAX,CTGF,CAV1,RUNX3,KLF4,BCR,CDH1,NOTCH1,STAT3,PML,CDK6,NEDD4
GO: Biological Process	GO:0032880	regulation of protein localization	4.251e-11	9.922e-10	18	TGFB1,CDKN1A,RHOA,NPM1,JUP,PTPN11,EPHA2,WNT5A,TP63,PARK7,E2F1,PTCH1,PLK1,CDH1,SIRT1,HDAC1,TP73,PML
GO: Biological Process	GO:0033365	protein localization to organelle	4.849e-11	1.125e-09	17	TGFB1,CDKN1A,RHOA,NPM1,JUP,TP63,PARK7,BAX,E2F1,EZH2,PLK1,CDH1,SIRT1,STAT3,TP73,PML,NEDD4
GO: Biological Process	GO:0048514	blood vessel morphogenesis	5.85e-11	1.35e-09	14	RHOA,SPARC,YAP1,EPHA2,WNT5A,BAX,CTGF,CAV1,RUNX1,KLF4,SIRT1,NOTCH1,PML,NEDD4
GO: Biological Process	GO:0032386	regulation of intracellular transport	6.29e-11	1.444e-09	15	TGFB1,CDKN1A,RHOA,JUP,PTPN11,TP63,PARK7,BAX,E2F1,CAV1,CDH1,SIRT1,TP73,PML,NEDD4
GO: Biological Process	GO:0051049	regulation of transport	6.689e-11	1.527e-09	23	TGFB1,CDKN1A,RHOA,JUP,PTPN11,WNT5A,TP63,PARK7,BAX,E2F1,CAV1,PPARG,RUNX1,PTCH1,CBL,BCR,CDH1,SIRT1,NOTCH1,HDAC1,TP73,PML,NEDD4
GO: Biological Process	GO:0060322	head development	7.216e-11	1.639e-09	16	TGFB1,RHOA,PTPN11,GLI1,WNT5A,BAX,E2F1,NME1,PTCH1,EZH2,BCR,CDH1,NOTCH1,HDAC1,TP73,CDK6
GO: Biological Process	GO:0009913	epidermal cell differentiation	7.959e-11	1.797e-09	10	YAP1,GLI1,EPHA2,WNT5A,TP63,PTCH1,KLF4,EZH2,NOTCH1,HDAC1
GO: Biological Process	GO:0048870	cell motility	8.236e-11	1.84e-09	20	TGFB1,RHOA,VIM,JUP,PTPN11,SPARC,ILK,GLI1,EPHA2,WNT5A,BAX,CTGF,CAV1,KLF4,BCR,CDH1,NOTCH1,STAT3,PML,CDK6
GO: Biological Process	GO:0051674	localization of cell	8.236e-11	1.84e-09	20	TGFB1,RHOA,VIM,JUP,PTPN11,SPARC,ILK,GLI1,EPHA2,WNT5A,BAX,CTGF,CAV1,KLF4,BCR,CDH1,NOTCH1,STAT3,PML,CDK6
GO: Biological Process	GO:0002520	immune system development	8.536e-11	1.897e-09	17	TGFB1,RHOA,PTPN11,KLF6,EPHA2,WNT5A,BAX,PPARG,RUNX1,NME1,RUNX3,KLF4,SIRT1,NOTCH1,CDH17,PML,CDK6
GO: Biological Process	GO:0071396	cellular response to lipid	9.574e-11	2.116e-09	14	TGFB1,RHOA,FOXO1,YAP1,WNT5A,PARK7,E2F1,PPARG,NME1,PTCH1,KLF4,SIRT1,HDAC1,NEDD4
GO: Biological Process	GO:0032269	negative regulation of cellular protein metabolic process	9.893e-11	2.176e-09	18	TGFB1,CDKN1A,CDKN1B,FOXO1,NPM1,ILK,UCHL1,PARK7,BAX,CAV1,KLF4,PLK1,CDH1,SIRT1,STAT3,HDAC1,TP73,PML
GO: Biological Process	GO:0007569	cell aging	1.103e-10	2.412e-09	8	CDKN1A,NPM1,ILK,TP63,CAV1,SIRT1,PML,CDK6
GO: Biological Process	GO:2000045	regulation of G1/S transition of mitotic cell cycle	1.112e-10	2.42e-09	9	CDKN1A,CDKN1B,NPM1,TP63,BAX,E2F1,EZH2,TP73,PML
GO: Biological Process	GO:0048565	digestive tract development	1.333e-10	2.886e-09	9	TGFB1,CDKN1A,CDX2,GLI1,WNT5A,TP63,CDH1,NOTCH1,TP73
GO: Biological Process	GO:0051348	negative regulation of transferase activity	1.344e-10	2.895e-09	12	CDKN1A,CDKN1B,NPM1,ILK,UCHL1,PARK7,CAV1,PPARG,PLK1,SIRT1,TP73,PML
GO: Biological Process	GO:0016477	cell migration	1.38e-10	2.957e-09	19	TGFB1,RHOA,VIM,JUP,PTPN11,SPARC,ILK,GLI1,EPHA2,WNT5A,BAX,CTGF,CAV1,KLF4,BCR,CDH1,NOTCH1,STAT3,PML
GO: Biological Process	GO:0042493	response to drug	1.475e-10	3.145e-09	13	TGFB1,CDKN1A,CDKN1B,RHOA,PARK7,BAX,CAV1,PPARG,NME1,PTCH1,CDH1,STAT3,TP73
GO: Biological Process	GO:1903829	positive regulation of cellular protein localization	1.564e-10	3.316e-09	12	TGFB1,RHOA,NPM1,JUP,EPHA2,TP63,PARK7,E2F1,PLK1,CDH1,TP73,PML
GO: Biological Process	GO:0007423	sensory organ development	1.642e-10	3.464e-09	14	TGFB1,CDKN1B,VIM,PTPN11,SPARC,EPHA2,WNT5A,BAX,KLF4,BCR,CDH1,NOTCH1,STAT3,HDAC1
GO: Biological Process	GO:0044773	mitotic DNA damage checkpoint	1.665e-10	3.495e-09	8	CDKN1A,CDKN1B,NPM1,TP63,BAX,E2F1,TP73,PML
GO: Biological Process	GO:0060443	mammary gland morphogenesis	1.771e-10	3.699e-09	7	TGFB1,EPHA2,WNT5A,BAX,CAV1,PTCH1,PML
GO: Biological Process	GO:0048145	regulation of fibroblast proliferation	1.803e-10	3.748e-09	8	TGFB1,CDKN1A,WNT5A,BAX,E2F1,PPARG,PML,CDK6
GO: Biological Process	GO:0097193	intrinsic apoptotic signaling pathway	1.988e-10	4.111e-09	11	CDKN1A,EPHA2,TP63,PARK7,BAX,E2F1,CAV1,SIRT1,HDAC1,TP73,PML
GO: Biological Process	GO:1902806	regulation of cell cycle G1/S phase transition	2.006e-10	4.128e-09	9	CDKN1A,CDKN1B,NPM1,TP63,BAX,E2F1,EZH2,TP73,PML
GO: Biological Process	GO:0052548	regulation of endopeptidase activity	2.102e-10	4.304e-09	12	CDKN1B,RHOA,TP63,PARK7,BAX,CTGF,PPARG,KLF4,CDH1,SIRT1,STAT3,PML
GO: Biological Process	GO:0048144	fibroblast proliferation	2.279e-10	4.645e-09	8	TGFB1,CDKN1A,WNT5A,BAX,E2F1,PPARG,PML,CDK6
GO: Biological Process	GO:0010638	positive regulation of organelle organization	2.528e-10	5.123e-09	14	TGFB1,CDKN1B,RHOA,NPM1,WNT5A,TP63,PARK7,BAX,E2F1,CTGF,CAV1,SIRT1,TP73,PML
GO: Biological Process	GO:0060070	canonical Wnt signaling pathway	2.538e-10	5.123e-09	11	FOXO1,JUP,ILK,YAP1,GLI1,WNT5A,CAV1,KLF4,CDH1,NOTCH1,HDAC1
GO: Biological Process	GO:0044774	mitotic DNA integrity checkpoint	2.655e-10	5.332e-09	8	CDKN1A,CDKN1B,NPM1,TP63,BAX,E2F1,TP73,PML
GO: Biological Process	GO:0051248	negative regulation of protein metabolic process	2.74e-10	5.477e-09	18	TGFB1,CDKN1A,CDKN1B,FOXO1,NPM1,ILK,UCHL1,PARK7,BAX,CAV1,KLF4,PLK1,CDH1,SIRT1,STAT3,HDAC1,TP73,PML
GO: Biological Process	GO:0010952	positive regulation of peptidase activity	2.961e-10	5.891e-09	9	CDKN1B,RHOA,BAX,CTGF,CAV1,PPARG,SIRT1,STAT3,PML
GO: Biological Process	GO:0080135	regulation of cellular response to stress	3.074e-10	6.086e-09	15	FOXO1,NPM1,UCHL1,WNT5A,TP63,PARK7,BAX,CTGF,CAV1,KLF4,SIRT1,TP73,PML,CDK6,NEDD4
GO: Biological Process	GO:0055123	digestive system development	3.126e-10	6.16e-09	9	TGFB1,CDKN1A,CDX2,GLI1,WNT5A,TP63,CDH1,NOTCH1,TP73
GO: Biological Process	GO:0097190	apoptotic signaling pathway	3.185e-10	6.247e-09	14	TGFB1,CDKN1A,YAP1,EPHA2,TP63,PARK7,BAX,E2F1,CAV1,RUNX3,SIRT1,HDAC1,TP73,PML
GO: Biological Process	GO:0016032	viral process	3.431e-10	6.698e-09	15	TGFB1,RHOA,NPM1,MST1R,VIM,EPHA2,BAX,CAV1,SIRT1,NOTCH1,STAT3,HDAC1,TP73,PML,NEDD4
GO: Biological Process	GO:0007420	brain development	3.494e-10	6.787e-09	15	RHOA,PTPN11,GLI1,WNT5A,BAX,E2F1,NME1,PTCH1,EZH2,BCR,CDH1,NOTCH1,HDAC1,TP73,CDK6
GO: Biological Process	GO:0030900	forebrain development	3.509e-10	6.787e-09	12	RHOA,GLI1,WNT5A,BAX,E2F1,NME1,EZH2,CDH1,NOTCH1,HDAC1,TP73,CDK6
GO: Biological Process	GO:1901990	regulation of mitotic cell cycle phase transition	3.682e-10	7.09e-09	11	TGFB1,CDKN1A,CDKN1B,NPM1,TP63,BAX,E2F1,EZH2,PLK1,TP73,PML
GO: Biological Process	GO:0008630	intrinsic apoptotic signaling pathway in response to DNA damage	3.836e-10	7.351e-09	8	CDKN1A,EPHA2,TP63,BAX,E2F1,SIRT1,TP73,PML
GO: Biological Process	GO:0044764	multi-organism cellular process	4.418e-10	8.428e-09	15	TGFB1,RHOA,NPM1,MST1R,VIM,EPHA2,BAX,CAV1,SIRT1,NOTCH1,STAT3,HDAC1,TP73,PML,NEDD4
GO: Biological Process	GO:0060828	regulation of canonical Wnt signaling pathway	4.824e-10	9.161e-09	10	FOXO1,JUP,ILK,YAP1,GLI1,WNT5A,CAV1,CDH1,NOTCH1,HDAC1
GO: Biological Process	GO:0000082	G1/S transition of mitotic cell cycle	5.651e-10	1.068e-08	10	CDKN1A,CDKN1B,NPM1,TP63,BAX,E2F1,EZH2,TP73,PML,CDK6
GO: Biological Process	GO:0006469	negative regulation of protein kinase activity	5.877e-10	1.106e-08	10	CDKN1A,CDKN1B,NPM1,ILK,UCHL1,PARK7,CAV1,PLK1,SIRT1,TP73
GO: Biological Process	GO:2000377	regulation of reactive oxygen species metabolic process	6.137e-10	1.15e-08	9	TGFB1,CDKN1A,RHOA,FOXO1,PARK7,CAV1,KLF4,SIRT1,STAT3
GO: Biological Process	GO:0006974	cellular response to DNA damage stimulus	7.093e-10	1.323e-08	15	CDKN1A,CDKN1B,FOXO1,NPM1,PTPN11,YAP1,EPHA2,RASSF1,TP63,BAX,E2F1,PLK1,SIRT1,TP73,PML
GO: Biological Process	GO:1901987	regulation of cell cycle phase transition	7.223e-10	1.341e-08	11	TGFB1,CDKN1A,CDKN1B,NPM1,TP63,BAX,E2F1,EZH2,PLK1,TP73,PML
GO: Biological Process	GO:0044419	interspecies interaction between organisms	8.134e-10	1.497e-08	15	TGFB1,RHOA,NPM1,MST1R,VIM,EPHA2,BAX,CAV1,SIRT1,NOTCH1,STAT3,HDAC1,TP73,PML,NEDD4
GO: Biological Process	GO:0044403	symbiosis, encompassing mutualism through parasitism	8.134e-10	1.497e-08	15	TGFB1,RHOA,NPM1,MST1R,VIM,EPHA2,BAX,CAV1,SIRT1,NOTCH1,STAT3,HDAC1,TP73,PML,NEDD4
GO: Biological Process	GO:0044843	cell cycle G1/S phase transition	8.296e-10	1.52e-08	10	CDKN1A,CDKN1B,NPM1,TP63,BAX,E2F1,EZH2,TP73,PML,CDK6
GO: Biological Process	GO:0048754	branching morphogenesis of an epithelial tube	8.638e-10	1.576e-08	9	TGFB1,ILK,YAP1,EPHA2,WNT5A,BAX,PTCH1,NOTCH1,PML
GO: Biological Process	GO:0033002	muscle cell proliferation	9.959e-10	1.8e-08	9	CDKN1B,ILK,CAV1,PPARG,KLF4,SIRT1,NOTCH1,STAT3,TP73
GO: Biological Process	GO:0072593	reactive oxygen species metabolic process	9.993e-10	1.8e-08	10	TGFB1,CDKN1A,RHOA,FOXO1,PARK7,CTGF,CAV1,KLF4,SIRT1,STAT3
GO: Biological Process	GO:0072331	signal transduction by p53 class mediator	9.993e-10	1.8e-08	10	CDKN1A,CDKN1B,NPM1,TP63,BAX,E2F1,SIRT1,HDAC1,TP73,PML
GO: Biological Process	GO:0031960	response to corticosteroid	1.094e-09	1.961e-08	9	TGFB1,CDKN1A,FOXO1,SPARC,WNT5A,BAX,CTGF,CAV1,NOTCH1
GO: Biological Process	GO:0072332	intrinsic apoptotic signaling pathway by p53 class mediator	1.243e-09	2.22e-08	7	CDKN1A,TP63,BAX,E2F1,SIRT1,TP73,PML
GO: Biological Process	GO:2001235	positive regulation of apoptotic signaling pathway	1.256e-09	2.233e-08	9	TP63,PARK7,BAX,E2F1,CAV1,RUNX3,SIRT1,TP73,PML
GO: Biological Process	GO:0007169	transmembrane receptor protein tyrosine kinase signaling pathway	1.353e-09	2.395e-08	14	TGFB1,RHOA,FOXO1,MST1R,PTPN11,EPHA2,WNT5A,CTGF,CBL,BCR,SIRT1,NOTCH1,STAT3,NEDD4
GO: Biological Process	GO:0001525	angiogenesis	1.427e-09	2.516e-08	12	RHOA,SPARC,EPHA2,WNT5A,BAX,CTGF,CAV1,RUNX1,KLF4,SIRT1,NOTCH1,PML
GO: Biological Process	GO:0033673	negative regulation of kinase activity	1.539e-09	2.701e-08	10	CDKN1A,CDKN1B,NPM1,ILK,UCHL1,PARK7,CAV1,PLK1,SIRT1,TP73
GO: Biological Process	GO:1901652	response to peptide	1.949e-09	3.406e-08	12	CDKN1B,FOXO1,PTPN11,SPARC,KLF6,CTGF,CAV1,PPARG,KLF4,SIRT1,NOTCH1,STAT3
GO: Biological Process	GO:0060562	epithelial tube morphogenesis	2.022e-09	3.519e-08	11	TGFB1,RHOA,ILK,YAP1,EPHA2,WNT5A,BAX,SALL4,PTCH1,NOTCH1,PML
GO: Biological Process	GO:1901699	cellular response to nitrogen compound	2.1e-09	3.641e-08	13	TGFB1,FOXO1,NPM1,JUP,PTPN11,KLF6,CAV1,PPARG,KLF4,EZH2,CDH1,SIRT1,STAT3
GO: Biological Process	GO:1902580	single-organism cellular localization	2.116e-09	3.654e-08	18	TGFB1,CDKN1A,RHOA,NPM1,JUP,EPHA2,UCHL1,TP63,BAX,E2F1,CAV1,PTCH1,CDH1,SIRT1,STAT3,TP73,PML,NEDD4
GO: Biological Process	GO:0040012	regulation of locomotion	2.136e-09	3.672e-08	15	TGFB1,RHOA,VIM,SPARC,ILK,GLI1,EPHA2,WNT5A,CAV1,KLF4,BCR,CDH1,NOTCH1,STAT3,CDK6
GO: Biological Process	GO:0000278	mitotic cell cycle	2.182e-09	3.736e-08	16	TGFB1,CDKN1A,CDKN1B,RHOA,NPM1,PTPN11,TP63,BAX,E2F1,PTCH1,EZH2,PLK1,SIRT1,TP73,PML,CDK6
GO: Biological Process	GO:0097306	cellular response to alcohol	2.417e-09	4.121e-08	8	TGFB1,FOXO1,JUP,KLF6,PTCH1,KLF4,CDH1,SIRT1
GO: Biological Process	GO:0043408	regulation of MAPK cascade	2.487e-09	4.223e-08	14	TGFB1,FOXO1,MST1R,PTPN11,ILK,MAP3K8,EPHA2,UCHL1,WNT5A,CTGF,CAV1,KLF4,EZH2,TP73
GO: Biological Process	GO:0031100	animal organ regeneration	2.869e-09	4.853e-08	7	TGFB1,CDKN1A,GLI1,CAV1,PPARG,EZH2,NOTCH1
GO: Biological Process	GO:0006913	nucleocytoplasmic transport	2.888e-09	4.866e-08	12	TGFB1,CDKN1A,RHOA,NPM1,JUP,PTPN11,PARK7,CDH1,SIRT1,STAT3,PML,NEDD4
GO: Biological Process	GO:0016055	Wnt signaling pathway	2.954e-09	4.957e-08	12	RHOA,FOXO1,JUP,ILK,YAP1,GLI1,WNT5A,CAV1,KLF4,CDH1,NOTCH1,HDAC1
GO: Biological Process	GO:0051336	regulation of hydrolase activity	3.038e-09	5.077e-08	18	CDKN1B,RHOA,NPM1,EPHA2,WNT5A,TP63,PARK7,BAX,CTGF,CAV1,PPARG,KLF4,EZH2,BCR,CDH1,SIRT1,STAT3,PML
GO: Biological Process	GO:0034504	protein localization to nucleus	3.212e-09	5.346e-08	11	TGFB1,CDKN1A,RHOA,NPM1,JUP,PARK7,PLK1,CDH1,SIRT1,STAT3,PML
GO: Biological Process	GO:0022402	cell cycle process	3.33e-09	5.519e-08	18	TGFB1,CDKN1A,CDKN1B,RHOA,NPM1,PTPN11,ILK,WNT5A,RASSF1,TP63,BAX,E2F1,CTGF,EZH2,PLK1,TP73,PML,CDK6
GO: Biological Process	GO:0070201	regulation of establishment of protein localization	3.342e-09	5.519e-08	15	TGFB1,CDKN1A,RHOA,JUP,PTPN11,EPHA2,WNT5A,TP63,PARK7,E2F1,CDH1,SIRT1,HDAC1,TP73,PML
GO: Biological Process	GO:0051169	nuclear transport	3.458e-09	5.688e-08	12	TGFB1,CDKN1A,RHOA,NPM1,JUP,PTPN11,PARK7,CDH1,SIRT1,STAT3,PML,NEDD4
GO: Biological Process	GO:0036296	response to increased oxygen levels	3.603e-09	5.879e-08	5	CDKN1A,FOXO1,WNT5A,CAV1,PPARG
GO: Biological Process	GO:0055093	response to hyperoxia	3.603e-09	5.879e-08	5	CDKN1A,FOXO1,WNT5A,CAV1,PPARG
GO: Biological Process	GO:0030162	regulation of proteolysis	3.752e-09	6.1e-08	14	CDKN1B,RHOA,TP63,PARK7,BAX,CTGF,CAV1,PPARG,KLF4,PLK1,CDH1,SIRT1,STAT3,PML
GO: Biological Process	GO:0080134	regulation of response to stress	3.8e-09	6.154e-08	19	TGFB1,FOXO1,NPM1,PTPN11,UCHL1,WNT5A,TP63,PARK7,BAX,CTGF,CAV1,PPARG,KLF4,BCR,SIRT1,TP73,PML,CDK6,NEDD4
GO: Biological Process	GO:0010950	positive regulation of endopeptidase activity	4.381e-09	7.067e-08	8	CDKN1B,RHOA,BAX,CTGF,PPARG,SIRT1,STAT3,PML
GO: Biological Process	GO:2000177	regulation of neural precursor cell proliferation	4.524e-09	7.27e-08	7	TGFB1,RHOA,FOXO1,ILK,GLI1,WNT5A,NOTCH1
GO: Biological Process	GO:0030879	mammary gland development	4.614e-09	7.386e-08	8	TGFB1,EPHA2,WNT5A,BAX,CAV1,NME1,PTCH1,PML
GO: Biological Process	GO:1901214	regulation of neuron death	4.868e-09	7.763e-08	10	RHOA,NPM1,ILK,TP63,PARK7,BAX,SIRT1,STAT3,HDAC1,TP73
GO: Biological Process	GO:1903649	regulation of cytoplasmic transport	5.019e-09	7.973e-08	12	TGFB1,CDKN1A,RHOA,JUP,PTPN11,PARK7,BAX,CAV1,CDH1,SIRT1,PML,NEDD4
GO: Biological Process	GO:2001233	regulation of apoptotic signaling pathway	5.255e-09	8.317e-08	11	YAP1,TP63,PARK7,BAX,E2F1,CAV1,RUNX3,SIRT1,HDAC1,TP73,PML
GO: Biological Process	GO:0090398	cellular senescence	5.31e-09	8.372e-08	6	CDKN1A,TP63,CAV1,SIRT1,PML,CDK6
GO: Biological Process	GO:0010212	response to ionizing radiation	5.656e-09	8.884e-08	8	CDKN1A,YAP1,TP63,BAX,CAV1,SIRT1,TP73,PML
GO: Biological Process	GO:0010332	response to gamma radiation	5.936e-09	9.289e-08	6	YAP1,TP63,BAX,CAV1,TP73,PML
GO: Biological Process	GO:0044772	mitotic cell cycle phase transition	6.21e-09	9.681e-08	12	TGFB1,CDKN1A,CDKN1B,NPM1,TP63,BAX,E2F1,EZH2,PLK1,TP73,PML,CDK6
GO: Biological Process	GO:2000145	regulation of cell motility	6.559e-09	1.019e-07	14	TGFB1,RHOA,VIM,SPARC,ILK,GLI1,EPHA2,WNT5A,KLF4,BCR,CDH1,NOTCH1,STAT3,CDK6
GO: Biological Process	GO:0051962	positive regulation of nervous system development	6.754e-09	1.045e-07	12	RHOA,VIM,ILK,GLI1,WNT5A,PPARG,NME1,EZH2,SIRT1,NOTCH1,HDAC1,TP73
GO: Biological Process	GO:0071902	positive regulation of protein serine/threonine kinase activity	6.793e-09	1.046e-07	10	TGFB1,CDKN1B,RHOA,MST1R,PTPN11,ILK,WNT5A,EZH2,SIRT1,TP73
GO: Biological Process	GO:0043627	response to estrogen	6.807e-09	1.046e-07	9	TGFB1,CDKN1B,WNT5A,CTGF,CAV1,PPARG,PTCH1,EZH2,STAT3
GO: Biological Process	GO:0071559	response to transforming growth factor beta	7.065e-09	1.081e-07	9	TGFB1,RHOA,WNT5A,CAV1,RUNX1,RUNX3,CBL,SIRT1,PML
GO: Biological Process	GO:0030111	regulation of Wnt signaling pathway	7.208e-09	1.099e-07	10	FOXO1,JUP,ILK,YAP1,GLI1,WNT5A,CAV1,CDH1,NOTCH1,HDAC1
GO: Biological Process	GO:1900180	regulation of protein localization to nucleus	7.331e-09	1.114e-07	9	TGFB1,CDKN1A,RHOA,NPM1,JUP,PARK7,PLK1,CDH1,SIRT1
GO: Biological Process	GO:0046822	regulation of nucleocytoplasmic transport	7.606e-09	1.151e-07	9	TGFB1,CDKN1A,RHOA,JUP,PTPN11,PARK7,CDH1,SIRT1,NEDD4
GO: Biological Process	GO:1902582	single-organism intracellular transport	7.668e-09	1.157e-07	20	TGFB1,CDKN1A,RHOA,NPM1,JUP,PTPN11,CDX2,UCHL1,TP63,PARK7,BAX,E2F1,CAV1,PTCH1,CDH1,SIRT1,STAT3,TP73,PML,NEDD4
GO: Biological Process	GO:0043523	regulation of neuron apoptotic process	7.89e-09	1.186e-07	9	RHOA,NPM1,ILK,TP63,PARK7,BAX,SIRT1,HDAC1,TP73
GO: Biological Process	GO:0045765	regulation of angiogenesis	8.184e-09	1.225e-07	9	RHOA,SPARC,EPHA2,WNT5A,RUNX1,KLF4,SIRT1,NOTCH1,PML
GO: Biological Process	GO:0048666	neuron development	8.439e-09	1.259e-07	16	RHOA,VIM,PTPN11,ILK,UCHL1,WNT5A,RUNX1,NME1,RUNX3,KLF4,EZH2,CDH1,SIRT1,NOTCH1,TP73,NEDD4
GO: Biological Process	GO:0072594	establishment of protein localization to organelle	9.633e-09	1.432e-07	13	TGFB1,CDKN1A,RHOA,JUP,TP63,BAX,E2F1,CDH1,SIRT1,STAT3,TP73,PML,NEDD4
GO: Biological Process	GO:0051098	regulation of binding	1.05e-08	1.555e-07	10	TGFB1,WNT5A,PARK7,BAX,E2F1,CAV1,NME1,KLF4,PLK1,SIRT1
GO: Biological Process	GO:0044770	cell cycle phase transition	1.08e-08	1.595e-07	12	TGFB1,CDKN1A,CDKN1B,NPM1,TP63,BAX,E2F1,EZH2,PLK1,TP73,PML,CDK6
GO: Biological Process	GO:0006977	DNA damage response, signal transduction by p53 class mediator resulting in cell cycle arrest	1.111e-08	1.634e-07	6	CDKN1A,CDKN1B,NPM1,BAX,E2F1,PML
GO: Biological Process	GO:0044087	regulation of cellular component biogenesis	1.187e-08	1.74e-07	14	TGFB1,CDKN1B,RHOA,NPM1,PTPN11,EPHA2,WNT5A,PARK7,BAX,CTGF,CAV1,PLK1,NOTCH1,CDH17
GO: Biological Process	GO:1902400	intracellular signal transduction involved in G1 DNA damage checkpoint	1.226e-08	1.784e-07	6	CDKN1A,CDKN1B,NPM1,BAX,E2F1,PML
GO: Biological Process	GO:0072431	signal transduction involved in mitotic G1 DNA damage checkpoint	1.226e-08	1.784e-07	6	CDKN1A,CDKN1B,NPM1,BAX,E2F1,PML
GO: Biological Process	GO:0022414	reproductive process	1.282e-08	1.86e-07	18	TGFB1,CDKN1B,MST1R,PTPN11,CDX2,GLI1,WNT5A,TP63,PARK7,BAX,E2F1,PPARG,RUNX1,PLK1,CDH1,SIRT1,NOTCH1,STAT3
GO: Biological Process	GO:0000003	reproduction	1.309e-08	1.893e-07	18	TGFB1,CDKN1B,MST1R,PTPN11,CDX2,GLI1,WNT5A,TP63,PARK7,BAX,E2F1,PPARG,RUNX1,PLK1,CDH1,SIRT1,NOTCH1,STAT3
GO: Biological Process	GO:1902402	signal transduction involved in mitotic DNA damage checkpoint	1.35e-08	1.931e-07	6	CDKN1A,CDKN1B,NPM1,BAX,E2F1,PML
GO: Biological Process	GO:1902403	signal transduction involved in mitotic DNA integrity checkpoint	1.35e-08	1.931e-07	6	CDKN1A,CDKN1B,NPM1,BAX,E2F1,PML
GO: Biological Process	GO:0072413	signal transduction involved in mitotic cell cycle checkpoint	1.35e-08	1.931e-07	6	CDKN1A,CDKN1B,NPM1,BAX,E2F1,PML
GO: Biological Process	GO:0007178	transmembrane receptor protein serine/threonine kinase signaling pathway	1.387e-08	1.978e-07	10	TGFB1,RHOA,VIM,ILK,WNT5A,CAV1,CBL,SIRT1,NOTCH1,PML
GO: Biological Process	GO:0001667	ameboidal-type cell migration	1.426e-08	2.026e-07	10	TGFB1,RHOA,PTPN11,SPARC,ILK,EPHA2,WNT5A,KLF4,NOTCH1,PML
GO: Biological Process	GO:0070997	neuron death	1.505e-08	2.132e-07	10	RHOA,NPM1,ILK,TP63,PARK7,BAX,SIRT1,STAT3,HDAC1,TP73
GO: Biological Process	GO:0030155	regulation of cell adhesion	1.61e-08	2.269e-07	13	TGFB1,RHOA,PTPN11,ILK,MAP3K8,EPHA2,WNT5A,CAV1,KLF4,CDH1,NOTCH1,PML,CDK6
GO: Biological Process	GO:0001775	cell activation	1.613e-08	2.269e-07	15	TGFB1,CDKN1A,RHOA,PTPN11,ILK,KLF6,MAP3K8,WNT5A,BAX,CTGF,CAV1,BCR,CDH17,CDK6,NEDD4
GO: Biological Process	GO:0007155	cell adhesion	1.623e-08	2.269e-07	18	TGFB1,RHOA,JUP,PTPN11,ILK,MAP3K8,EPHA2,WNT5A,BAX,CTGF,CAV1,KLF4,CDH1,NOTCH1,CDH17,PML,CDK6,NEDD4
GO: Biological Process	GO:0072422	signal transduction involved in DNA damage checkpoint	1.63e-08	2.269e-07	6	CDKN1A,CDKN1B,NPM1,BAX,E2F1,PML
GO: Biological Process	GO:0072401	signal transduction involved in DNA integrity checkpoint	1.63e-08	2.269e-07	6	CDKN1A,CDKN1B,NPM1,BAX,E2F1,PML
GO: Biological Process	GO:0098727	maintenance of cell number	1.728e-08	2.398e-07	8	FOXO1,CDX2,YAP1,SALL4,KLF4,EZH2,NOTCH1,STAT3
GO: Biological Process	GO:0072395	signal transduction involved in cell cycle checkpoint	1.786e-08	2.471e-07	6	CDKN1A,CDKN1B,NPM1,BAX,E2F1,PML
GO: Biological Process	GO:0043405	regulation of MAP kinase activity	1.817e-08	2.505e-07	10	TGFB1,MST1R,PTPN11,ILK,MAP3K8,UCHL1,WNT5A,CAV1,EZH2,TP73
GO: Biological Process	GO:0022610	biological adhesion	1.833e-08	2.519e-07	18	TGFB1,RHOA,JUP,PTPN11,ILK,MAP3K8,EPHA2,WNT5A,BAX,CTGF,CAV1,KLF4,CDH1,NOTCH1,CDH17,PML,CDK6,NEDD4
GO: Biological Process	GO:0051402	neuron apoptotic process	1.877e-08	2.571e-07	9	RHOA,NPM1,ILK,TP63,PARK7,BAX,SIRT1,HDAC1,TP73
GO: Biological Process	GO:0001655	urogenital system development	1.916e-08	2.616e-07	10	TGFB1,CDKN1B,ILK,YAP1,WNT5A,TP63,BAX,PTCH1,NOTCH1,TP73
GO: Biological Process	GO:1901342	regulation of vasculature development	1.939e-08	2.639e-07	9	RHOA,SPARC,EPHA2,WNT5A,RUNX1,KLF4,SIRT1,NOTCH1,PML
GO: Biological Process	GO:0048146	positive regulation of fibroblast proliferation	1.956e-08	2.647e-07	6	TGFB1,CDKN1A,WNT5A,E2F1,PML,CDK6
GO: Biological Process	GO:0044702	single organism reproductive process	1.958e-08	2.647e-07	17	TGFB1,CDKN1B,MST1R,PTPN11,CDX2,GLI1,WNT5A,TP63,PARK7,BAX,E2F1,PPARG,RUNX1,PLK1,CDH1,SIRT1,NOTCH1
GO: Biological Process	GO:0050769	positive regulation of neurogenesis	1.965e-08	2.648e-07	11	RHOA,VIM,ILK,WNT5A,PPARG,NME1,EZH2,SIRT1,NOTCH1,HDAC1,TP73
GO: Biological Process	GO:0033043	regulation of organelle organization	2.014e-08	2.706e-07	16	TGFB1,CDKN1B,RHOA,NPM1,ILK,WNT5A,TP63,PARK7,BAX,E2F1,CTGF,CAV1,PLK1,SIRT1,TP73,PML
GO: Biological Process	GO:0010594	regulation of endothelial cell migration	2.035e-08	2.725e-07	7	TGFB1,RHOA,SPARC,EPHA2,WNT5A,KLF4,NOTCH1
GO: Biological Process	GO:0051271	negative regulation of cellular component movement	2.281e-08	3.041e-07	9	TGFB1,CDKN1B,RHOA,ILK,WNT5A,KLF4,BCR,NOTCH1,STAT3
GO: Biological Process	GO:0007507	heart development	2.285e-08	3.041e-07	12	TGFB1,PTPN11,SPARC,ILK,YAP1,WNT5A,SALL4,PPARG,PTCH1,NOTCH1,TP73,NEDD4
GO: Biological Process	GO:0043086	negative regulation of catalytic activity	2.408e-08	3.193e-07	14	CDKN1A,CDKN1B,NPM1,ILK,UCHL1,PARK7,CAV1,PPARG,KLF4,PLK1,SIRT1,NOTCH1,TP73,PML
GO: Biological Process	GO:0045926	negative regulation of growth	2.431e-08	3.214e-07	9	TGFB1,CDKN1A,CDKN1B,WNT5A,PPARG,PTCH1,SIRT1,TP73,PML
GO: Biological Process	GO:0009314	response to radiation	2.659e-08	3.504e-07	11	TGFB1,CDKN1A,YAP1,TP63,BAX,CAV1,PPARG,SIRT1,TP73,PML,NEDD4
GO: Biological Process	GO:0045165	cell fate commitment	2.758e-08	3.624e-07	9	TGFB1,RHOA,WNT5A,PPARG,RUNX1,PTCH1,KLF4,NOTCH1,PML
GO: Biological Process	GO:0030334	regulation of cell migration	2.8e-08	3.667e-07	13	TGFB1,RHOA,VIM,SPARC,ILK,GLI1,EPHA2,WNT5A,KLF4,BCR,CDH1,NOTCH1,STAT3
GO: Biological Process	GO:0034644	cellular response to UV	3.012e-08	3.933e-07	6	CDKN1A,TP63,BAX,SIRT1,TP73,NEDD4
GO: Biological Process	GO:0048730	epidermis morphogenesis	3.123e-08	4.065e-07	5	TP63,RUNX1,RUNX3,KLF4,NOTCH1
GO: Biological Process	GO:0048608	reproductive structure development	3.214e-08	4.167e-07	11	CDKN1B,PTPN11,CDX2,WNT5A,TP63,BAX,PPARG,RUNX1,CDH1,SIRT1,NOTCH1
GO: Biological Process	GO:0043588	skin development	3.221e-08	4.167e-07	9	JUP,YAP1,EPHA2,WNT5A,TP63,RUNX1,RUNX3,NOTCH1,HDAC1
GO: Biological Process	GO:0043280	positive regulation of cysteine-type endopeptidase activity involved in apoptotic process	3.375e-08	4.352e-07	7	CDKN1B,RHOA,BAX,CTGF,PPARG,SIRT1,PML
GO: Biological Process	GO:0045862	positive regulation of proteolysis	3.448e-08	4.432e-07	10	CDKN1B,RHOA,BAX,CTGF,CAV1,PPARG,PLK1,SIRT1,STAT3,PML
GO: Biological Process	GO:0061458	reproductive system development	3.492e-08	4.475e-07	11	CDKN1B,PTPN11,CDX2,WNT5A,TP63,BAX,PPARG,RUNX1,CDH1,SIRT1,NOTCH1
GO: Biological Process	GO:0031099	regeneration	4.062e-08	5.189e-07	8	TGFB1,CDKN1A,GLI1,CAV1,PPARG,KLF4,EZH2,NOTCH1
GO: Biological Process	GO:1901215	negative regulation of neuron death	4.728e-08	6.023e-07	8	RHOA,ILK,PARK7,BAX,SIRT1,STAT3,HDAC1,TP73
GO: Biological Process	GO:0000165	MAPK cascade	4.743e-08	6.023e-07	14	TGFB1,FOXO1,MST1R,PTPN11,ILK,MAP3K8,EPHA2,UCHL1,WNT5A,CTGF,CAV1,KLF4,EZH2,TP73
GO: Biological Process	GO:0051896	regulation of protein kinase B signaling	4.877e-08	6.174e-07	7	TGFB1,MST1R,ILK,EPHA2,PARK7,KLF4,SIRT1
GO: Biological Process	GO:0030278	regulation of ossification	4.909e-08	6.197e-07	8	TGFB1,ILK,GLI1,WNT5A,TP63,PTCH1,NOTCH1,CDK6
GO: Biological Process	GO:0032388	positive regulation of intracellular transport	4.955e-08	6.236e-07	10	TGFB1,RHOA,JUP,TP63,BAX,E2F1,CAV1,CDH1,TP73,NEDD4
GO: Biological Process	GO:0071901	negative regulation of protein serine/threonine kinase activity	5.131e-08	6.438e-07	7	CDKN1A,CDKN1B,UCHL1,CAV1,PLK1,SIRT1,TP73
GO: Biological Process	GO:0051090	regulation of sequence-specific DNA binding transcription factor activity	5.195e-08	6.498e-07	10	TGFB1,NPM1,JUP,WNT5A,PARK7,PPARG,PTCH1,KLF4,EZH2,SIRT1
GO: Biological Process	GO:0061180	mammary gland epithelium development	5.247e-08	6.543e-07	6	TGFB1,EPHA2,WNT5A,BAX,PTCH1,PML
GO: Biological Process	GO:0071417	cellular response to organonitrogen compound	5.659e-08	7.015e-07	11	FOXO1,JUP,PTPN11,KLF6,CAV1,PPARG,KLF4,EZH2,CDH1,SIRT1,STAT3
GO: Biological Process	GO:1900182	positive regulation of protein localization to nucleus	5.675e-08	7.015e-07	7	TGFB1,RHOA,NPM1,JUP,PARK7,PLK1,CDH1
GO: Biological Process	GO:2001056	positive regulation of cysteine-type endopeptidase activity	5.675e-08	7.015e-07	7	CDKN1B,RHOA,BAX,CTGF,PPARG,SIRT1,PML
GO: Biological Process	GO:0048839	inner ear development	5.693e-08	7.016e-07	8	TGFB1,CDKN1B,PTPN11,SPARC,WNT5A,BCR,CDH1,NOTCH1
GO: Biological Process	GO:0030522	intracellular receptor signaling pathway	5.822e-08	7.155e-07	9	RHOA,PARK7,PPARG,EZH2,SIRT1,STAT3,HDAC1,PML,NEDD4
GO: Biological Process	GO:0048598	embryonic morphogenesis	6.124e-08	7.503e-07	12	YAP1,GLI1,EPHA2,WNT5A,TP63,BAX,SALL4,PTCH1,KLF4,BCR,NOTCH1,HDAC1
GO: Biological Process	GO:0060603	mammary gland duct morphogenesis	6.149e-08	7.512e-07	5	TGFB1,EPHA2,WNT5A,PTCH1,PML
GO: Biological Process	GO:0009411	response to UV	6.266e-08	7.633e-07	7	CDKN1A,TP63,BAX,SIRT1,TP73,PML,NEDD4
GO: Biological Process	GO:1903426	regulation of reactive oxygen species biosynthetic process	6.552e-08	7.958e-07	6	RHOA,PARK7,CAV1,KLF4,SIRT1,STAT3
GO: Biological Process	GO:0045664	regulation of neuron differentiation	6.656e-08	8.061e-07	12	RHOA,VIM,ILK,WNT5A,CAV1,NME1,KLF4,EZH2,SIRT1,NOTCH1,TP73,NEDD4
GO: Biological Process	GO:0051051	negative regulation of transport	6.74e-08	8.139e-07	11	TGFB1,PTPN11,PARK7,CAV1,PPARG,BCR,SIRT1,NOTCH1,HDAC1,PML,NEDD4
GO: Biological Process	GO:0031175	neuron projection development	6.774e-08	8.156e-07	14	RHOA,VIM,PTPN11,ILK,UCHL1,WNT5A,NME1,RUNX3,KLF4,EZH2,CDH1,SIRT1,NOTCH1,NEDD4
GO: Biological Process	GO:0048662	negative regulation of smooth muscle cell proliferation	6.966e-08	8.364e-07	5	CDKN1B,ILK,CAV1,PPARG,KLF4
GO: Biological Process	GO:0035113	embryonic appendage morphogenesis	7.251e-08	8.655e-07	7	WNT5A,TP63,BAX,SALL4,PTCH1,NOTCH1,HDAC1
GO: Biological Process	GO:0030326	embryonic limb morphogenesis	7.251e-08	8.655e-07	7	WNT5A,TP63,BAX,SALL4,PTCH1,NOTCH1,HDAC1
GO: Biological Process	GO:0023014	signal transduction by protein phosphorylation	7.415e-08	8.827e-07	14	TGFB1,FOXO1,MST1R,PTPN11,ILK,MAP3K8,EPHA2,UCHL1,WNT5A,CTGF,CAV1,KLF4,EZH2,TP73
GO: Biological Process	GO:0016525	negative regulation of angiogenesis	7.563e-08	8.977e-07	6	RHOA,SPARC,EPHA2,KLF4,NOTCH1,PML
GO: Biological Process	GO:0016337	single organismal cell-cell adhesion	7.698e-08	9.111e-07	13	TGFB1,RHOA,JUP,PTPN11,ILK,MAP3K8,WNT5A,BAX,CAV1,KLF4,CDH1,CDK6,NEDD4
GO: Biological Process	GO:0006508	proteolysis	7.724e-08	9.116e-07	18	CDKN1B,RHOA,UCHL1,TP63,PARK7,BAX,CTGF,CAV1,PPARG,PTCH1,KLF4,PLK1,CBL,CDH1,SIRT1,STAT3,PML,NEDD4
GO: Biological Process	GO:0002521	leukocyte differentiation	7.851e-08	9.24e-07	11	TGFB1,RHOA,KLF6,EPHA2,BAX,PPARG,RUNX1,NME1,SIRT1,CDH17,CDK6
GO: Biological Process	GO:0072001	renal system development	7.92e-08	9.295e-07	9	TGFB1,ILK,YAP1,WNT5A,TP63,BAX,PTCH1,NOTCH1,TP73
GO: Biological Process	GO:0030857	negative regulation of epithelial cell differentiation	8.86e-08	1.037e-06	5	YAP1,TP63,CAV1,EZH2,NOTCH1
GO: Biological Process	GO:0009790	embryo development	8.937e-08	1.043e-06	15	CDX2,YAP1,GLI1,EPHA2,WNT5A,TP63,BAX,SALL4,RUNX1,PTCH1,KLF4,BCR,CDH1,NOTCH1,HDAC1
GO: Biological Process	GO:2000181	negative regulation of blood vessel morphogenesis	9.318e-08	1.084e-06	6	RHOA,SPARC,EPHA2,KLF4,NOTCH1,PML
GO: Biological Process	GO:0032870	cellular response to hormone stimulus	9.527e-08	1.106e-06	12	TGFB1,RHOA,FOXO1,PTPN11,PARK7,CAV1,PPARG,SIRT1,NOTCH1,STAT3,HDAC1,NEDD4
GO: Biological Process	GO:0098609	cell-cell adhesion	9.808e-08	1.135e-06	14	TGFB1,RHOA,JUP,PTPN11,ILK,MAP3K8,WNT5A,BAX,CAV1,KLF4,CDH1,CDH17,CDK6,NEDD4
GO: Biological Process	GO:0042771	intrinsic apoptotic signaling pathway in response to DNA damage by p53 class mediator	9.948e-08	1.148e-06	5	CDKN1A,TP63,SIRT1,TP73,PML
GO: Biological Process	GO:1901655	cellular response to ketone	9.972e-08	1.148e-06	6	TGFB1,FOXO1,KLF6,PPARG,KLF4,SIRT1
GO: Biological Process	GO:0045321	leukocyte activation	1.066e-07	1.221e-06	13	TGFB1,CDKN1A,RHOA,PTPN11,KLF6,MAP3K8,WNT5A,BAX,CAV1,BCR,CDH17,CDK6,NEDD4
GO: Biological Process	GO:0070301	cellular response to hydrogen peroxide	1.066e-07	1.221e-06	6	FOXO1,KLF6,PARK7,KLF4,EZH2,SIRT1
GO: Biological Process	GO:0032355	response to estradiol	1.102e-07	1.258e-06	7	TGFB1,CDKN1B,WNT5A,CTGF,PTCH1,EZH2,STAT3
GO: Biological Process	GO:0071560	cellular response to transforming growth factor beta stimulus	1.144e-07	1.303e-06	8	TGFB1,RHOA,WNT5A,CAV1,RUNX1,CBL,SIRT1,PML
GO: Biological Process	GO:0000904	cell morphogenesis involved in differentiation	1.224e-07	1.39e-06	13	TGFB1,RHOA,VIM,PTPN11,ILK,EPHA2,UCHL1,WNT5A,RUNX3,EZH2,CDH1,NOTCH1,NEDD4
GO: Biological Process	GO:0002065	columnar/cuboidal epithelial cell differentiation	1.26e-07	1.427e-06	7	CDKN1A,CDX2,WNT5A,TP63,CDH1,NOTCH1,CDK6
GO: Biological Process	GO:0016049	cell growth	1.29e-07	1.457e-06	11	TGFB1,CDKN1A,CDKN1B,RHOA,NPM1,ILK,WNT5A,CTGF,PPARG,SIRT1,PML
GO: Biological Process	GO:0010631	epithelial cell migration	1.306e-07	1.47e-06	8	TGFB1,RHOA,PTPN11,SPARC,EPHA2,WNT5A,KLF4,NOTCH1
GO: Biological Process	GO:1901343	negative regulation of vasculature development	1.384e-07	1.554e-06	6	RHOA,SPARC,EPHA2,KLF4,NOTCH1,PML
GO: Biological Process	GO:0001816	cytokine production	1.388e-07	1.555e-06	12	TGFB1,EPHA2,WNT5A,PARK7,PPARG,RUNX1,RUNX3,KLF4,SIRT1,NOTCH1,HDAC1,PML
GO: Biological Process	GO:0090132	epithelium migration	1.439e-07	1.607e-06	8	TGFB1,RHOA,PTPN11,SPARC,EPHA2,WNT5A,KLF4,NOTCH1
GO: Biological Process	GO:0001558	regulation of cell growth	1.471e-07	1.636e-06	10	TGFB1,CDKN1A,CDKN1B,RHOA,ILK,WNT5A,CTGF,PPARG,SIRT1,PML
GO: Biological Process	GO:0070271	protein complex biogenesis	1.476e-07	1.636e-06	17	TGFB1,CDKN1B,RHOA,NPM1,JUP,PTPN11,ILK,TP63,PARK7,BAX,CAV1,PLK1,CDH1,CDH17,HDAC1,TP73,PML
GO: Biological Process	GO:0006461	protein complex assembly	1.476e-07	1.636e-06	17	TGFB1,CDKN1B,RHOA,NPM1,JUP,PTPN11,ILK,TP63,PARK7,BAX,CAV1,PLK1,CDH1,CDH17,HDAC1,TP73,PML
GO: Biological Process	GO:0043583	ear development	1.534e-07	1.696e-06	8	TGFB1,CDKN1B,PTPN11,SPARC,WNT5A,BCR,CDH1,NOTCH1
GO: Biological Process	GO:0042060	wound healing	1.541e-07	1.698e-06	11	TGFB1,RHOA,PTPN11,SPARC,ILK,KLF6,WNT5A,CAV1,EZH2,NOTCH1,HDAC1
GO: Biological Process	GO:0043524	negative regulation of neuron apoptotic process	1.566e-07	1.721e-06	7	RHOA,ILK,PARK7,BAX,SIRT1,HDAC1,TP73
GO: Biological Process	GO:0098602	single organism cell adhesion	1.627e-07	1.784e-06	13	TGFB1,RHOA,JUP,PTPN11,ILK,MAP3K8,WNT5A,BAX,CAV1,KLF4,CDH1,CDK6,NEDD4
GO: Biological Process	GO:0043491	protein kinase B signaling	1.634e-07	1.787e-06	7	TGFB1,MST1R,ILK,EPHA2,PARK7,KLF4,SIRT1
GO: Biological Process	GO:0045599	negative regulation of fat cell differentiation	1.709e-07	1.864e-06	5	TGFB1,FOXO1,WNT5A,E2F1,SIRT1
GO: Biological Process	GO:0090130	tissue migration	1.741e-07	1.895e-06	8	TGFB1,RHOA,PTPN11,SPARC,EPHA2,WNT5A,KLF4,NOTCH1
GO: Biological Process	GO:0016482	cytosolic transport	1.852e-07	2.006e-06	12	TGFB1,CDKN1A,RHOA,JUP,PTPN11,PARK7,BAX,CAV1,CDH1,SIRT1,PML,NEDD4
GO: Biological Process	GO:0043542	endothelial cell migration	1.853e-07	2.006e-06	7	TGFB1,RHOA,SPARC,EPHA2,WNT5A,KLF4,NOTCH1
GO: Biological Process	GO:0034599	cellular response to oxidative stress	1.912e-07	2.064e-06	8	FOXO1,KLF6,PARK7,KLF4,EZH2,SIRT1,HDAC1,PML
GO: Biological Process	GO:0090090	negative regulation of canonical Wnt signaling pathway	1.931e-07	2.08e-06	7	FOXO1,GLI1,WNT5A,CAV1,CDH1,NOTCH1,HDAC1
GO: Biological Process	GO:0002064	epithelial cell development	2.162e-07	2.322e-06	8	CDKN1A,VIM,EPHA2,WNT5A,TP63,CDH1,NOTCH1,CDK6
GO: Biological Process	GO:0030903	notochord development	2.175e-07	2.327e-06	4	YAP1,GLI1,EPHA2,WNT5A
GO: Biological Process	GO:0035107	appendage morphogenesis	2.183e-07	2.327e-06	7	WNT5A,TP63,BAX,SALL4,PTCH1,NOTCH1,HDAC1
GO: Biological Process	GO:0035108	limb morphogenesis	2.183e-07	2.327e-06	7	WNT5A,TP63,BAX,SALL4,PTCH1,NOTCH1,HDAC1
GO: Biological Process	GO:0046903	secretion	2.246e-07	2.388e-06	15	TGFB1,PTPN11,SPARC,WNT5A,CTGF,CAV1,PPARG,RUNX1,NME1,BCR,SIRT1,NOTCH1,HDAC1,TP73,PML
GO: Biological Process	GO:0061351	neural precursor cell proliferation	2.273e-07	2.408e-06	7	TGFB1,RHOA,FOXO1,ILK,GLI1,WNT5A,NOTCH1
GO: Biological Process	GO:0003006	developmental process involved in reproduction	2.277e-07	2.408e-06	12	TGFB1,CDKN1B,PTPN11,CDX2,WNT5A,TP63,BAX,PPARG,RUNX1,CDH1,SIRT1,NOTCH1
GO: Biological Process	GO:0030030	cell projection organization	2.472e-07	2.608e-06	16	RHOA,VIM,PTPN11,ILK,EPHA2,UCHL1,WNT5A,CAV1,NME1,RUNX3,KLF4,EZH2,CDH1,SIRT1,NOTCH1,NEDD4
GO: Biological Process	GO:1903409	reactive oxygen species biosynthetic process	2.53e-07	2.657e-06	6	RHOA,PARK7,CAV1,KLF4,SIRT1,STAT3
GO: Biological Process	GO:0043535	regulation of blood vessel endothelial cell migration	2.531e-07	2.657e-06	5	TGFB1,RHOA,EPHA2,KLF4,NOTCH1
GO: Biological Process	GO:0071478	cellular response to radiation	2.562e-07	2.683e-06	7	CDKN1A,YAP1,TP63,BAX,SIRT1,TP73,NEDD4
GO: Biological Process	GO:0018193	peptidyl-amino acid modification	2.627e-07	2.744e-06	15	TGFB1,MST1R,ILK,EPHA2,WNT5A,PARK7,BAX,CAV1,EZH2,PLK1,BCR,SIRT1,STAT3,HDAC1,PML
GO: Biological Process	GO:0032989	cellular component morphogenesis	2.643e-07	2.754e-06	16	TGFB1,RHOA,VIM,PTPN11,SPARC,ILK,YAP1,EPHA2,UCHL1,WNT5A,BAX,RUNX3,EZH2,CDH1,NOTCH1,NEDD4
GO: Biological Process	GO:0010632	regulation of epithelial cell migration	2.882e-07	2.995e-06	7	TGFB1,RHOA,SPARC,EPHA2,WNT5A,KLF4,NOTCH1
GO: Biological Process	GO:0021543	pallium development	2.995e-07	3.1e-06	7	RHOA,BAX,NME1,EZH2,HDAC1,TP73,CDK6
GO: Biological Process	GO:0021537	telencephalon development	2.997e-07	3.1e-06	8	RHOA,WNT5A,BAX,NME1,EZH2,HDAC1,TP73,CDK6
GO: Biological Process	GO:0051384	response to glucocorticoid	3.113e-07	3.203e-06	7	TGFB1,CDKN1A,FOXO1,SPARC,WNT5A,BAX,CAV1
GO: Biological Process	GO:0050679	positive regulation of epithelial cell proliferation	3.113e-07	3.203e-06	7	TGFB1,WNT5A,TP63,CAV1,NME1,SIRT1,NOTCH1
GO: Biological Process	GO:1903427	negative regulation of reactive oxygen species biosynthetic process	3.206e-07	3.291e-06	4	RHOA,CAV1,SIRT1,STAT3
GO: Biological Process	GO:0019827	stem cell population maintenance	3.234e-07	3.311e-06	7	FOXO1,CDX2,YAP1,SALL4,KLF4,NOTCH1,STAT3
GO: Biological Process	GO:0010038	response to metal ion	3.294e-07	3.364e-06	9	CDKN1B,SPARC,WNT5A,PARK7,BAX,CAV1,PPARG,CDH1,NEDD4
GO: Biological Process	GO:0048546	digestive tract morphogenesis	3.332e-07	3.396e-06	5	GLI1,WNT5A,TP63,NOTCH1,TP73
GO: Biological Process	GO:0051052	regulation of DNA metabolic process	3.447e-07	3.504e-06	9	TGFB1,CDKN1A,NPM1,GLI1,BAX,PPARG,KLF4,SIRT1,PML
GO: Biological Process	GO:0051101	regulation of DNA binding	3.725e-07	3.777e-06	6	TGFB1,PARK7,E2F1,NME1,KLF4,SIRT1
GO: Biological Process	GO:0051345	positive regulation of hydrolase activity	3.741e-07	3.784e-06	13	CDKN1B,RHOA,EPHA2,WNT5A,BAX,CTGF,CAV1,PPARG,EZH2,BCR,SIRT1,STAT3,PML
GO: Biological Process	GO:2000027	regulation of organ morphogenesis	3.767e-07	3.802e-06	8	TGFB1,RHOA,GLI1,WNT5A,BAX,CDH1,NOTCH1,PML
GO: Biological Process	GO:0043537	negative regulation of blood vessel endothelial cell migration	3.84e-07	3.865e-06	4	TGFB1,RHOA,KLF4,NOTCH1
GO: Biological Process	GO:1902532	negative regulation of intracellular signal transduction	3.853e-07	3.87e-06	10	RHOA,FOXO1,EPHA2,UCHL1,PARK7,CAV1,KLF4,SIRT1,HDAC1,TP73
GO: Biological Process	GO:1903047	mitotic cell cycle process	3.881e-07	3.889e-06	13	TGFB1,CDKN1A,CDKN1B,RHOA,NPM1,TP63,BAX,E2F1,EZH2,PLK1,TP73,PML,CDK6
GO: Biological Process	GO:0021761	limbic system development	3.928e-07	3.926e-06	6	BAX,NME1,EZH2,HDAC1,TP73,CDK6
GO: Biological Process	GO:0009894	regulation of catabolic process	4.069e-07	4.057e-06	12	CDKN1B,FOXO1,UCHL1,WNT5A,PARK7,BAX,CAV1,PLK1,SIRT1,STAT3,PML,NEDD4
GO: Biological Process	GO:0014013	regulation of gliogenesis	4.362e-07	4.339e-06	6	VIM,PPARG,EZH2,NOTCH1,HDAC1,TP73
GO: Biological Process	GO:2001244	positive regulation of intrinsic apoptotic signaling pathway	4.698e-07	4.663e-06	5	PARK7,BAX,CAV1,SIRT1,TP73
GO: Biological Process	GO:0048736	appendage development	5.028e-07	4.954e-06	7	WNT5A,TP63,BAX,SALL4,PTCH1,NOTCH1,HDAC1
GO: Biological Process	GO:0030308	negative regulation of cell growth	5.028e-07	4.954e-06	7	TGFB1,CDKN1A,CDKN1B,WNT5A,PPARG,SIRT1,PML
GO: Biological Process	GO:0060173	limb development	5.028e-07	4.954e-06	7	WNT5A,TP63,BAX,SALL4,PTCH1,NOTCH1,HDAC1
GO: Biological Process	GO:0014015	positive regulation of gliogenesis	5.101e-07	5.014e-06	5	VIM,PPARG,NOTCH1,HDAC1,TP73
GO: Biological Process	GO:0030099	myeloid cell differentiation	5.244e-07	5.143e-06	9	TGFB1,PTPN11,EPHA2,PPARG,RUNX1,NME1,SIRT1,PML,CDK6
GO: Biological Process	GO:0071455	cellular response to hyperoxia	5.441e-07	5.311e-06	3	FOXO1,CAV1,PPARG
GO: Biological Process	GO:0036295	cellular response to increased oxygen levels	5.441e-07	5.311e-06	3	FOXO1,CAV1,PPARG
GO: Biological Process	GO:0002682	regulation of immune system process	5.516e-07	5.372e-06	16	TGFB1,CDKN1A,RHOA,PTPN11,MAP3K8,WNT5A,BAX,CAV1,PPARG,RUNX1,NME1,BCR,SIRT1,NOTCH1,PML,CDK6
GO: Biological Process	GO:0072657	protein localization to membrane	5.739e-07	5.577e-06	10	TGFB1,JUP,EPHA2,TP63,BAX,E2F1,CAV1,PTCH1,CDH1,TP73
GO: Biological Process	GO:0071482	cellular response to light stimulus	5.906e-07	5.725e-06	6	CDKN1A,TP63,BAX,SIRT1,TP73,NEDD4
GO: Biological Process	GO:0050768	negative regulation of neurogenesis	5.981e-07	5.785e-06	8	TGFB1,RHOA,VIM,WNT5A,CAV1,NOTCH1,STAT3,TP73
GO: Biological Process	GO:0031344	regulation of cell projection organization	6.307e-07	6.086e-06	11	RHOA,VIM,ILK,EPHA2,WNT5A,CAV1,NME1,KLF4,EZH2,SIRT1,NEDD4
GO: Biological Process	GO:0071383	cellular response to steroid hormone stimulus	6.64e-07	6.392e-06	8	TGFB1,RHOA,FOXO1,PARK7,PPARG,SIRT1,HDAC1,NEDD4
GO: Biological Process	GO:0061061	muscle structure development	6.695e-07	6.431e-06	11	TGFB1,RHOA,ILK,UCHL1,WNT5A,CAV1,EZH2,SIRT1,NOTCH1,HDAC1,TP73
GO: Biological Process	GO:0000902	cell morphogenesis	6.813e-07	6.516e-06	15	TGFB1,RHOA,VIM,PTPN11,SPARC,ILK,YAP1,EPHA2,UCHL1,WNT5A,RUNX3,EZH2,CDH1,NOTCH1,NEDD4
GO: Biological Process	GO:0045598	regulation of fat cell differentiation	6.831e-07	6.516e-06	6	TGFB1,FOXO1,WNT5A,E2F1,PPARG,SIRT1
GO: Biological Process	GO:0045667	regulation of osteoblast differentiation	6.831e-07	6.516e-06	6	ILK,GLI1,TP63,PTCH1,NOTCH1,CDK6
GO: Biological Process	GO:0043254	regulation of protein complex assembly	7.19e-07	6.843e-06	9	TGFB1,CDKN1B,RHOA,PTPN11,PARK7,BAX,CAV1,PLK1,CDH17
GO: Biological Process	GO:0060444	branching involved in mammary gland duct morphogenesis	7.343e-07	6.973e-06	4	TGFB1,EPHA2,WNT5A,PML
GO: Biological Process	GO:0040013	negative regulation of locomotion	7.36e-07	6.973e-06	8	TGFB1,RHOA,ILK,WNT5A,KLF4,BCR,NOTCH1,STAT3
GO: Biological Process	GO:0032526	response to retinoic acid	7.512e-07	7.1e-06	6	YAP1,WNT5A,PPARG,RUNX1,PTCH1,KLF4
GO: Biological Process	GO:0001501	skeletal system development	7.842e-07	7.387e-06	10	TGFB1,RHOA,PTPN11,SPARC,EPHA2,WNT5A,TP63,CTGF,RUNX1,RUNX3
GO: Biological Process	GO:0051054	positive regulation of DNA metabolic process	7.85e-07	7.387e-06	7	TGFB1,NPM1,GLI1,BAX,KLF4,SIRT1,PML
GO: Biological Process	GO:0030178	negative regulation of Wnt signaling pathway	8.114e-07	7.618e-06	7	FOXO1,GLI1,WNT5A,CAV1,CDH1,NOTCH1,HDAC1
GO: Biological Process	GO:0006259	DNA metabolic process	8.435e-07	7.901e-06	13	TGFB1,CDKN1A,NPM1,GLI1,BAX,CTGF,PPARG,NME1,KLF4,EZH2,SIRT1,TP73,PML
GO: Biological Process	GO:0042592	homeostatic process	8.525e-07	7.969e-06	17	TGFB1,FOXO1,NPM1,PTPN11,TP63,BAX,CTGF,CAV1,PPARG,NME1,PTCH1,EZH2,CDH1,SIRT1,STAT3,PML,CDK6
GO: Biological Process	GO:0071229	cellular response to acid chemical	8.663e-07	8.079e-06	7	YAP1,WNT5A,E2F1,PPARG,NME1,KLF4,CDH1
GO: Biological Process	GO:0009896	positive regulation of catabolic process	8.811e-07	8.199e-06	9	CDKN1B,FOXO1,WNT5A,PARK7,BAX,CAV1,PLK1,SIRT1,NEDD4
GO: Biological Process	GO:1903531	negative regulation of secretion by cell	8.949e-07	8.284e-06	7	PTPN11,PPARG,BCR,SIRT1,NOTCH1,HDAC1,PML
GO: Biological Process	GO:0044744	protein targeting to nucleus	9.001e-07	8.284e-06	8	TGFB1,CDKN1A,RHOA,JUP,CDH1,SIRT1,STAT3,PML
GO: Biological Process	GO:0048863	stem cell differentiation	9.001e-07	8.284e-06	8	TGFB1,YAP1,WNT5A,TP63,EZH2,NOTCH1,STAT3,CDK6
GO: Biological Process	GO:0006606	protein import into nucleus	9.001e-07	8.284e-06	8	TGFB1,CDKN1A,RHOA,JUP,CDH1,SIRT1,STAT3,PML
GO: Biological Process	GO:1902593	single-organism nuclear import	9.001e-07	8.284e-06	8	TGFB1,CDKN1A,RHOA,JUP,CDH1,SIRT1,STAT3,PML
GO: Biological Process	GO:0048589	developmental growth	9.23e-07	8.475e-06	11	TGFB1,PTPN11,ILK,YAP1,WNT5A,SALL4,PTCH1,EZH2,NOTCH1,STAT3,TP73
GO: Biological Process	GO:0046902	regulation of mitochondrial membrane permeability	9.396e-07	8.609e-06	5	TP63,BAX,E2F1,STAT3,TP73
GO: Biological Process	GO:0071214	cellular response to abiotic stimulus	1.043e-06	9.535e-06	8	CDKN1A,YAP1,TP63,BAX,CAV1,SIRT1,TP73,NEDD4
GO: Biological Process	GO:0048708	astrocyte differentiation	1.082e-06	9.871e-06	5	VIM,PTPN11,NOTCH1,STAT3,CDK6
GO: Biological Process	GO:0051961	negative regulation of nervous system development	1.095e-06	9.964e-06	8	TGFB1,RHOA,VIM,WNT5A,CAV1,NOTCH1,STAT3,TP73
GO: Biological Process	GO:0031069	hair follicle morphogenesis	1.122e-06	1.019e-05	4	TP63,RUNX1,RUNX3,NOTCH1
GO: Biological Process	GO:0090288	negative regulation of cellular response to growth factor stimulus	1.18e-06	1.07e-05	6	TGFB1,WNT5A,CAV1,SIRT1,NOTCH1,NEDD4
GO: Biological Process	GO:0001844	protein insertion into mitochondrial membrane involved in apoptotic signaling pathway	1.28e-06	1.158e-05	4	TP63,BAX,E2F1,TP73
GO: Biological Process	GO:1904951	positive regulation of establishment of protein localization	1.328e-06	1.198e-05	10	TGFB1,RHOA,JUP,EPHA2,WNT5A,TP63,E2F1,CDH1,SIRT1,TP73
GO: Biological Process	GO:0065003	macromolecular complex assembly	1.339e-06	1.206e-05	17	TGFB1,CDKN1B,RHOA,NPM1,JUP,PTPN11,ILK,TP63,PARK7,BAX,CAV1,PLK1,CDH1,CDH17,HDAC1,TP73,PML
GO: Biological Process	GO:0046649	lymphocyte activation	1.347e-06	1.211e-05	11	TGFB1,CDKN1A,RHOA,PTPN11,KLF6,MAP3K8,BAX,CAV1,CDH17,CDK6,NEDD4
GO: Biological Process	GO:0090559	regulation of membrane permeability	1.418e-06	1.268e-05	5	TP63,BAX,E2F1,STAT3,TP73
GO: Biological Process	GO:0036293	response to decreased oxygen levels	1.42e-06	1.268e-05	8	TGFB1,CDKN1B,E2F1,CTGF,CAV1,SIRT1,NOTCH1,PML
GO: Biological Process	GO:0051170	nuclear import	1.42e-06	1.268e-05	8	TGFB1,CDKN1A,RHOA,JUP,CDH1,SIRT1,STAT3,PML
GO: Biological Process	GO:0051204	protein insertion into mitochondrial membrane	1.454e-06	1.295e-05	4	TP63,BAX,E2F1,TP73
GO: Biological Process	GO:0001649	osteoblast differentiation	1.517e-06	1.348e-05	7	ILK,GLI1,EPHA2,TP63,PTCH1,NOTCH1,CDK6
GO: Biological Process	GO:0030856	regulation of epithelial cell differentiation	1.522e-06	1.35e-05	6	YAP1,TP63,CAV1,PTCH1,EZH2,NOTCH1
GO: Biological Process	GO:0043434	response to peptide hormone	1.543e-06	1.366e-05	9	CDKN1B,FOXO1,PTPN11,SPARC,CTGF,CAV1,PPARG,SIRT1,STAT3
GO: Biological Process	GO:0030336	negative regulation of cell migration	1.563e-06	1.38e-05	7	TGFB1,RHOA,ILK,KLF4,BCR,NOTCH1,STAT3
GO: Biological Process	GO:0045444	fat cell differentiation	1.609e-06	1.419e-05	7	TGFB1,FOXO1,WNT5A,E2F1,PPARG,KLF4,SIRT1
GO: Biological Process	GO:0043534	blood vessel endothelial cell migration	1.614e-06	1.42e-05	5	TGFB1,RHOA,EPHA2,KLF4,NOTCH1
GO: Biological Process	GO:0009755	hormone-mediated signaling pathway	1.809e-06	1.588e-05	7	RHOA,PTPN11,PARK7,PPARG,SIRT1,HDAC1,NEDD4
GO: Biological Process	GO:0035019	somatic stem cell population maintenance	1.831e-06	1.604e-05	5	CDX2,YAP1,SALL4,KLF4,STAT3
GO: Biological Process	GO:0090051	negative regulation of cell migration involved in sprouting angiogenesis	1.855e-06	1.622e-05	3	RHOA,KLF4,NOTCH1
GO: Biological Process	GO:0042542	response to hydrogen peroxide	1.865e-06	1.626e-05	6	FOXO1,KLF6,PARK7,KLF4,EZH2,SIRT1
GO: Biological Process	GO:0043406	positive regulation of MAP kinase activity	1.916e-06	1.668e-05	7	TGFB1,MST1R,PTPN11,ILK,WNT5A,EZH2,TP73
GO: Biological Process	GO:0051048	negative regulation of secretion	2.028e-06	1.762e-05	7	PTPN11,PPARG,BCR,SIRT1,NOTCH1,HDAC1,PML
GO: Biological Process	GO:0009416	response to light stimulus	2.039e-06	1.767e-05	8	CDKN1A,TP63,BAX,PPARG,SIRT1,TP73,PML,NEDD4
GO: Biological Process	GO:0031667	response to nutrient levels	2.05e-06	1.773e-05	10	TGFB1,CDKN1A,FOXO1,SPARC,UCHL1,PARK7,CAV1,PPARG,SIRT1,NEDD4
GO: Biological Process	GO:0021766	hippocampus development	2.07e-06	1.787e-05	5	NME1,EZH2,HDAC1,TP73,CDK6
GO: Biological Process	GO:0034614	cellular response to reactive oxygen species	2.099e-06	1.808e-05	6	FOXO1,KLF6,PARK7,KLF4,EZH2,SIRT1
GO: Biological Process	GO:2000146	negative regulation of cell motility	2.146e-06	1.845e-05	7	TGFB1,RHOA,ILK,KLF4,BCR,NOTCH1,STAT3
GO: Biological Process	GO:1901653	cellular response to peptide	2.177e-06	1.868e-05	8	FOXO1,PTPN11,KLF6,CAV1,PPARG,KLF4,SIRT1,STAT3
GO: Biological Process	GO:0031647	regulation of protein stability	2.207e-06	1.89e-05	7	CDKN1A,NPM1,RASSF1,PARK7,PLK1,SIRT1,PML
GO: Biological Process	GO:1901030	positive regulation of mitochondrial outer membrane permeabilization involved in apoptotic signaling pathway	2.329e-06	1.99e-05	4	TP63,BAX,E2F1,TP73
GO: Biological Process	GO:0061024	membrane organization	2.357e-06	2.009e-05	13	TGFB1,JUP,EPHA2,TP63,BAX,E2F1,CAV1,PPARG,PTCH1,PLK1,CDH1,STAT3,TP73
GO: Biological Process	GO:0048638	regulation of developmental growth	2.478e-06	2.109e-05	8	PTPN11,ILK,YAP1,WNT5A,PTCH1,NOTCH1,STAT3,TP73
GO: Biological Process	GO:0048570	notochord morphogenesis	2.547e-06	2.154e-05	3	GLI1,EPHA2,WNT5A
GO: Biological Process	GO:2000773	negative regulation of cellular senescence	2.547e-06	2.154e-05	3	TP63,SIRT1,CDK6
GO: Biological Process	GO:1903671	negative regulation of sprouting angiogenesis	2.547e-06	2.154e-05	3	RHOA,KLF4,NOTCH1
GO: Biological Process	GO:0006886	intracellular protein transport	2.686e-06	2.267e-05	13	TGFB1,CDKN1A,RHOA,NPM1,JUP,PTPN11,PARK7,PTCH1,CDH1,SIRT1,STAT3,PML,NEDD4
GO: Biological Process	GO:0051099	positive regulation of binding	2.74e-06	2.308e-05	6	TGFB1,WNT5A,PARK7,CAV1,NME1,KLF4
GO: Biological Process	GO:0017038	protein import	2.755e-06	2.316e-05	8	TGFB1,CDKN1A,RHOA,JUP,CDH1,SIRT1,STAT3,PML
GO: Biological Process	GO:0048713	regulation of oligodendrocyte differentiation	2.89e-06	2.419e-05	4	PPARG,NOTCH1,HDAC1,TP73
GO: Biological Process	GO:0010596	negative regulation of endothelial cell migration	2.89e-06	2.419e-05	4	TGFB1,RHOA,KLF4,NOTCH1
GO: Biological Process	GO:0097191	extrinsic apoptotic signaling pathway	2.903e-06	2.425e-05	7	TGFB1,YAP1,PARK7,BAX,CAV1,RUNX3,PML
GO: Biological Process	GO:0050867	positive regulation of cell activation	2.996e-06	2.493e-05	8	TGFB1,CDKN1A,RHOA,PTPN11,MAP3K8,WNT5A,CTGF,CAV1
GO: Biological Process	GO:0010721	negative regulation of cell development	2.996e-06	2.493e-05	8	TGFB1,RHOA,VIM,WNT5A,CAV1,NOTCH1,STAT3,TP73
GO: Biological Process	GO:0071453	cellular response to oxygen levels	3.06e-06	2.542e-05	6	FOXO1,E2F1,CAV1,PPARG,SIRT1,NOTCH1
GO: Biological Process	GO:0048568	embryonic organ development	3.135e-06	2.599e-05	9	CDX2,YAP1,GLI1,EPHA2,WNT5A,RUNX1,PTCH1,BCR,NOTCH1
GO: Biological Process	GO:2001242	regulation of intrinsic apoptotic signaling pathway	3.173e-06	2.625e-05	6	PARK7,BAX,CAV1,SIRT1,HDAC1,TP73
GO: Biological Process	GO:0045687	positive regulation of glial cell differentiation	3.205e-06	2.646e-05	4	PPARG,NOTCH1,HDAC1,TP73
GO: Biological Process	GO:0015031	protein transport	3.272e-06	2.694e-05	17	TGFB1,CDKN1A,RHOA,NPM1,JUP,PTPN11,WNT5A,PARK7,PPARG,PTCH1,CDH1,SIRT1,NOTCH1,STAT3,HDAC1,PML,NEDD4
GO: Biological Process	GO:0009991	response to extracellular stimulus	3.275e-06	2.694e-05	10	TGFB1,CDKN1A,FOXO1,SPARC,UCHL1,PARK7,CAV1,PPARG,SIRT1,NEDD4
GO: Biological Process	GO:0003007	heart morphogenesis	3.313e-06	2.72e-05	7	TGFB1,ILK,YAP1,WNT5A,PTCH1,NOTCH1,NEDD4
GO: Biological Process	GO:0060056	mammary gland involution	3.389e-06	2.777e-05	3	BAX,CAV1,PML
GO: Biological Process	GO:0048878	chemical homeostasis	3.644e-06	2.979e-05	13	TGFB1,FOXO1,PTPN11,TP63,BAX,CAV1,PPARG,NME1,PTCH1,CDH1,SIRT1,STAT3,PML
GO: Biological Process	GO:0001817	regulation of cytokine production	3.667e-06	2.992e-05	10	TGFB1,EPHA2,WNT5A,PARK7,PPARG,RUNX1,KLF4,SIRT1,HDAC1,PML
GO: Biological Process	GO:0090287	regulation of cellular response to growth factor stimulus	3.676e-06	2.994e-05	7	TGFB1,ILK,WNT5A,CAV1,SIRT1,NOTCH1,NEDD4
GO: Biological Process	GO:0010975	regulation of neuron projection development	3.767e-06	3.062e-05	9	RHOA,VIM,ILK,WNT5A,NME1,KLF4,EZH2,SIRT1,NEDD4
GO: Biological Process	GO:0043112	receptor metabolic process	3.791e-06	3.076e-05	6	TGFB1,PARK7,CAV1,PPARG,HDAC1,NEDD4
GO: Biological Process	GO:0048511	rhythmic process	3.827e-06	3.099e-05	8	WNT5A,BAX,PPARG,RUNX1,EZH2,SIRT1,HDAC1,PML
GO: Biological Process	GO:0034330	cell junction organization	3.87e-06	3.127e-05	7	TGFB1,RHOA,JUP,ILK,CAV1,CDH1,CDH17
GO: Biological Process	GO:1901796	regulation of signal transduction by p53 class mediator	4.064e-06	3.278e-05	6	NPM1,TP63,SIRT1,HDAC1,TP73,PML
GO: Biological Process	GO:0033500	carbohydrate homeostasis	4.176e-06	3.355e-05	7	FOXO1,PTPN11,PPARG,NME1,PTCH1,SIRT1,STAT3
GO: Biological Process	GO:0042593	glucose homeostasis	4.176e-06	3.355e-05	7	FOXO1,PTPN11,PPARG,NME1,PTCH1,SIRT1,STAT3
GO: Biological Process	GO:0048709	oligodendrocyte differentiation	4.288e-06	3.432e-05	5	TGFB1,PPARG,NOTCH1,HDAC1,TP73
GO: Biological Process	GO:0007229	integrin-mediated signaling pathway	4.288e-06	3.432e-05	5	RHOA,PTPN11,ILK,CTGF,CDH17
GO: Biological Process	GO:0010769	regulation of cell morphogenesis involved in differentiation	4.397e-06	3.507e-05	8	TGFB1,RHOA,VIM,ILK,WNT5A,EZH2,NOTCH1,NEDD4
GO: Biological Process	GO:0045136	development of secondary sexual characteristics	4.398e-06	3.507e-05	3	TGFB1,WNT5A,BAX
GO: Biological Process	GO:0018105	peptidyl-serine phosphorylation	4.502e-06	3.583e-05	7	TGFB1,ILK,WNT5A,PARK7,BAX,CAV1,PLK1
GO: Biological Process	GO:0044802	single-organism membrane organization	4.628e-06	3.676e-05	12	TGFB1,JUP,EPHA2,TP63,BAX,E2F1,CAV1,PTCH1,PLK1,CDH1,STAT3,TP73
GO: Biological Process	GO:0090150	establishment of protein localization to membrane	4.662e-06	3.696e-05	8	JUP,EPHA2,TP63,BAX,E2F1,PTCH1,CDH1,TP73
GO: Biological Process	GO:0006275	regulation of DNA replication	4.818e-06	3.805e-05	6	TGFB1,NPM1,GLI1,PPARG,KLF4,PML
GO: Biological Process	GO:0072089	stem cell proliferation	4.818e-06	3.805e-05	6	TGFB1,YAP1,WNT5A,TP63,RUNX1,NOTCH1
GO: Biological Process	GO:0048871	multicellular organismal homeostasis	4.941e-06	3.895e-05	8	FOXO1,PTPN11,TP63,BAX,CTGF,CDH1,SIRT1,STAT3
GO: Biological Process	GO:0061448	connective tissue development	4.969e-06	3.91e-05	7	TGFB1,WNT5A,CTGF,RUNX1,RUNX3,SIRT1,NOTCH1
GO: Biological Process	GO:2001236	regulation of extrinsic apoptotic signaling pathway	4.981e-06	3.912e-05	6	YAP1,PARK7,BAX,CAV1,RUNX3,PML
GO: Biological Process	GO:0072080	nephron tubule development	4.998e-06	3.918e-05	5	TGFB1,ILK,YAP1,PTCH1,NOTCH1
GO: Biological Process	GO:0051223	regulation of protein transport	5.145e-06	4.026e-05	11	TGFB1,CDKN1A,RHOA,JUP,PTPN11,WNT5A,PARK7,CDH1,SIRT1,HDAC1,PML
GO: Biological Process	GO:1901028	regulation of mitochondrial outer membrane permeabilization involved in apoptotic signaling pathway	5.176e-06	4.042e-05	4	TP63,BAX,E2F1,TP73
GO: Biological Process	GO:0022404	molting cycle process	5.254e-06	4.08e-05	5	TP63,RUNX1,RUNX3,NOTCH1,HDAC1
GO: Biological Process	GO:0001942	hair follicle development	5.254e-06	4.08e-05	5	TP63,RUNX1,RUNX3,NOTCH1,HDAC1
GO: Biological Process	GO:0022405	hair cycle process	5.254e-06	4.08e-05	5	TP63,RUNX1,RUNX3,NOTCH1,HDAC1
GO: Biological Process	GO:0061564	axon development	5.364e-06	4.158e-05	9	RHOA,VIM,PTPN11,ILK,UCHL1,WNT5A,RUNX3,KLF4,NOTCH1
GO: Biological Process	GO:0031329	regulation of cellular catabolic process	5.448e-06	4.215e-05	10	FOXO1,UCHL1,PARK7,BAX,CAV1,PLK1,SIRT1,STAT3,PML,NEDD4
GO: Biological Process	GO:0034097	response to cytokine	5.581e-06	4.307e-05	11	MST1R,PTPN11,SPARC,KLF6,WNT5A,CAV1,PPARG,KLF4,SIRT1,STAT3,PML
GO: Biological Process	GO:0045605	negative regulation of epidermal cell differentiation	5.588e-06	4.307e-05	3	TP63,EZH2,NOTCH1
GO: Biological Process	GO:0007219	Notch signaling pathway	5.681e-06	4.371e-05	6	TGFB1,CDKN1B,TP63,NOTCH1,STAT3,CDK6
GO: Biological Process	GO:0098773	skin epidermis development	5.796e-06	4.451e-05	5	TP63,RUNX1,RUNX3,NOTCH1,HDAC1
GO: Biological Process	GO:0043410	positive regulation of MAPK cascade	5.89e-06	4.515e-05	9	TGFB1,MST1R,PTPN11,ILK,MAP3K8,WNT5A,CTGF,EZH2,TP73
GO: Biological Process	GO:0061326	renal tubule development	6.083e-06	4.655e-05	5	TGFB1,ILK,YAP1,PTCH1,NOTCH1
GO: Biological Process	GO:0001654	eye development	6.203e-06	4.738e-05	8	TGFB1,VIM,EPHA2,WNT5A,BAX,KLF4,STAT3,HDAC1
GO: Biological Process	GO:0018209	peptidyl-serine modification	6.318e-06	4.817e-05	7	TGFB1,ILK,WNT5A,PARK7,BAX,CAV1,PLK1
GO: Biological Process	GO:0007006	mitochondrial membrane organization	6.381e-06	4.856e-05	5	TP63,BAX,E2F1,STAT3,TP73
GO: Biological Process	GO:0045604	regulation of epidermal cell differentiation	6.722e-06	5.097e-05	4	TP63,PTCH1,EZH2,NOTCH1
GO: Biological Process	GO:0051205	protein insertion into membrane	6.722e-06	5.097e-05	4	TP63,BAX,E2F1,TP73
GO: Biological Process	GO:0032101	regulation of response to external stimulus	6.83e-06	5.17e-05	12	TGFB1,UCHL1,WNT5A,PARK7,CAV1,PPARG,KLF4,BCR,SIRT1,NOTCH1,PML,NEDD4
GO: Biological Process	GO:0048771	tissue remodeling	6.879e-06	5.197e-05	6	TGFB1,EPHA2,BAX,CAV1,BCR,PML
GO: Biological Process	GO:0010934	macrophage cytokine production	6.972e-06	5.258e-05	3	TGFB1,WNT5A,SIRT1
GO: Biological Process	GO:0030163	protein catabolic process	7.009e-06	5.276e-05	11	CDKN1B,FOXO1,UCHL1,WNT5A,PARK7,CAV1,PLK1,CBL,SIRT1,PML,NEDD4
GO: Biological Process	GO:0051129	negative regulation of cellular component organization	7.168e-06	5.386e-05	10	TGFB1,RHOA,NPM1,VIM,WNT5A,PARK7,CAV1,PLK1,SIRT1,PML
GO: Biological Process	GO:0007179	transforming growth factor beta receptor signaling pathway	7.321e-06	5.492e-05	6	TGFB1,RHOA,CAV1,CBL,SIRT1,PML
GO: Biological Process	GO:0032368	regulation of lipid transport	7.345e-06	5.5e-05	5	PTPN11,PPARG,RUNX1,PTCH1,SIRT1
GO: Biological Process	GO:0033157	regulation of intracellular protein transport	7.59e-06	5.673e-05	8	TGFB1,CDKN1A,RHOA,JUP,PTPN11,PARK7,CDH1,SIRT1
GO: Biological Process	GO:0050878	regulation of body fluid levels	7.626e-06	5.69e-05	9	RHOA,PTPN11,ILK,TP63,CAV1,NME1,CDH1,HDAC1,TP73
GO: Biological Process	GO:0048806	genitalia development	7.926e-06	5.903e-05	4	PTPN11,WNT5A,TP63,BAX
GO: Biological Process	GO:0009057	macromolecule catabolic process	8.004e-06	5.95e-05	13	TGFB1,CDKN1B,FOXO1,UCHL1,WNT5A,PARK7,BAX,CAV1,PLK1,CBL,SIRT1,PML,NEDD4
GO: Biological Process	GO:0042306	regulation of protein import into nucleus	8.275e-06	6.141e-05	6	TGFB1,CDKN1A,RHOA,JUP,CDH1,SIRT1
GO: Biological Process	GO:0043401	steroid hormone mediated signaling pathway	8.528e-06	6.318e-05	6	RHOA,PARK7,PPARG,SIRT1,HDAC1,NEDD4
GO: Biological Process	GO:0090101	negative regulation of transmembrane receptor protein serine/threonine kinase signaling pathway	8.803e-06	6.51e-05	5	TGFB1,WNT5A,CAV1,SIRT1,NOTCH1
GO: Biological Process	GO:0001822	kidney development	8.903e-06	6.572e-05	7	TGFB1,ILK,YAP1,BAX,PTCH1,NOTCH1,TP73
GO: Biological Process	GO:0007159	leukocyte cell-cell adhesion	8.97e-06	6.609e-05	9	TGFB1,RHOA,PTPN11,MAP3K8,BAX,CAV1,KLF4,CDK6,NEDD4
GO: Biological Process	GO:0042176	regulation of protein catabolic process	9.23e-06	6.79e-05	8	CDKN1B,FOXO1,WNT5A,PARK7,CAV1,PLK1,PML,NEDD4
GO: Biological Process	GO:0043388	positive regulation of DNA binding	9.282e-06	6.816e-05	4	TGFB1,PARK7,NME1,KLF4
GO: Biological Process	GO:1904589	regulation of protein import	9.327e-06	6.836e-05	6	TGFB1,CDKN1A,RHOA,JUP,CDH1,SIRT1
GO: Biological Process	GO:0019221	cytokine-mediated signaling pathway	9.37e-06	6.856e-05	9	MST1R,PTPN11,KLF6,WNT5A,CAV1,PPARG,SIRT1,STAT3,PML
GO: Biological Process	GO:0050865	regulation of cell activation	9.506e-06	6.944e-05	9	TGFB1,CDKN1A,RHOA,PTPN11,MAP3K8,WNT5A,CTGF,CAV1,BCR
GO: Biological Process	GO:1903651	positive regulation of cytoplasmic transport	9.938e-06	7.247e-05	7	TGFB1,RHOA,JUP,BAX,CAV1,CDH1,NEDD4
GO: Biological Process	GO:0097345	mitochondrial outer membrane permeabilization	1.002e-05	7.294e-05	4	TP63,BAX,E2F1,TP73
GO: Biological Process	GO:0090344	negative regulation of cell aging	1.038e-05	7.531e-05	3	TP63,SIRT1,CDK6
GO: Biological Process	GO:2000679	positive regulation of transcription regulatory region DNA binding	1.038e-05	7.531e-05	3	TGFB1,PARK7,KLF4
GO: Biological Process	GO:0006954	inflammatory response	1.044e-05	7.556e-05	10	TGFB1,EPHA2,WNT5A,PARK7,PPARG,KLF4,BCR,NOTCH1,STAT3,TP73
GO: Biological Process	GO:0072091	regulation of stem cell proliferation	1.048e-05	7.561e-05	5	TGFB1,YAP1,WNT5A,TP63,NOTCH1
GO: Biological Process	GO:0072009	nephron epithelium development	1.048e-05	7.561e-05	5	TGFB1,ILK,YAP1,PTCH1,NOTCH1
GO: Biological Process	GO:1902110	positive regulation of mitochondrial membrane permeability involved in apoptotic process	1.08e-05	7.728e-05	4	TP63,BAX,E2F1,TP73
GO: Biological Process	GO:1902686	mitochondrial outer membrane permeabilization involved in programmed cell death	1.08e-05	7.728e-05	4	TP63,BAX,E2F1,TP73
GO: Biological Process	GO:0002067	glandular epithelial cell differentiation	1.08e-05	7.728e-05	4	WNT5A,TP63,NOTCH1,CDK6
GO: Biological Process	GO:0010633	negative regulation of epithelial cell migration	1.08e-05	7.728e-05	4	TGFB1,RHOA,KLF4,NOTCH1
GO: Biological Process	GO:2000738	positive regulation of stem cell differentiation	1.08e-05	7.728e-05	4	TGFB1,YAP1,EZH2,NOTCH1
GO: Biological Process	GO:0045785	positive regulation of cell adhesion	1.135e-05	8.108e-05	8	TGFB1,RHOA,PTPN11,ILK,MAP3K8,WNT5A,CAV1,CDK6
GO: Biological Process	GO:2000378	negative regulation of reactive oxygen species metabolic process	1.163e-05	8.291e-05	4	RHOA,CAV1,SIRT1,STAT3
GO: Biological Process	GO:0048609	multicellular organismal reproductive process	1.194e-05	8.496e-05	11	TGFB1,PTPN11,GLI1,WNT5A,TP63,BAX,E2F1,RUNX1,CDH1,SIRT1,NOTCH1
GO: Biological Process	GO:0006605	protein targeting	1.207e-05	8.573e-05	10	TGFB1,CDKN1A,RHOA,JUP,PTCH1,CDH1,SIRT1,STAT3,PML,NEDD4
GO: Biological Process	GO:0030540	female genitalia development	1.244e-05	8.822e-05	3	WNT5A,TP63,BAX
GO: Biological Process	GO:0035794	positive regulation of mitochondrial membrane permeability	1.25e-05	8.851e-05	4	TP63,BAX,E2F1,TP73
GO: Biological Process	GO:0003012	muscle system process	1.256e-05	8.88e-05	8	RHOA,VIM,JUP,CTGF,CAV1,KLF4,EZH2,NEDD4
GO: Biological Process	GO:0022407	regulation of cell-cell adhesion	1.277e-05	9.014e-05	8	TGFB1,RHOA,PTPN11,MAP3K8,WNT5A,CAV1,KLF4,CDH1
GO: Biological Process	GO:0090278	negative regulation of peptide hormone secretion	1.342e-05	9.443e-05	4	PTPN11,PPARG,SIRT1,HDAC1
GO: Biological Process	GO:0042303	molting cycle	1.345e-05	9.443e-05	5	TP63,RUNX1,RUNX3,NOTCH1,HDAC1
GO: Biological Process	GO:0042633	hair cycle	1.345e-05	9.443e-05	5	TP63,RUNX1,RUNX3,NOTCH1,HDAC1
GO: Biological Process	GO:0001666	response to hypoxia	1.366e-05	9.579e-05	7	TGFB1,CDKN1B,E2F1,CAV1,SIRT1,NOTCH1,PML
GO: Biological Process	GO:0032504	multicellular organism reproduction	1.381e-05	9.664e-05	11	TGFB1,PTPN11,GLI1,WNT5A,TP63,BAX,E2F1,RUNX1,CDH1,SIRT1,NOTCH1
GO: Biological Process	GO:0032940	secretion by cell	1.402e-05	9.797e-05	12	TGFB1,PTPN11,SPARC,WNT5A,CTGF,PPARG,RUNX1,BCR,SIRT1,NOTCH1,HDAC1,PML
GO: Biological Process	GO:0006979	response to oxidative stress	1.411e-05	9.838e-05	8	FOXO1,KLF6,PARK7,KLF4,EZH2,SIRT1,HDAC1,PML
GO: Biological Process	GO:0030850	prostate gland development	1.438e-05	0.0001002	4	CDKN1B,WNT5A,TP63,NOTCH1
GO: Biological Process	GO:0001935	endothelial cell proliferation	1.457e-05	0.0001013	5	SPARC,EPHA2,WNT5A,CAV1,SIRT1
GO: Biological Process	GO:0048015	phosphatidylinositol-mediated signaling	1.467e-05	0.0001018	6	RHOA,PTPN11,KLF4,CBL,SIRT1,NEDD4
GO: Biological Process	GO:0045683	negative regulation of epidermis development	1.474e-05	0.000102	3	TP63,EZH2,NOTCH1
GO: Biological Process	GO:0060575	intestinal epithelial cell differentiation	1.474e-05	0.000102	3	CDKN1A,CDX2,CDH1
GO: Biological Process	GO:0051235	maintenance of location	1.483e-05	0.0001024	7	TGFB1,JUP,BAX,CAV1,PPARG,SIRT1,PML
GO: Biological Process	GO:1903530	regulation of secretion by cell	1.527e-05	0.0001053	10	TGFB1,PTPN11,WNT5A,PPARG,RUNX1,BCR,SIRT1,NOTCH1,HDAC1,PML
GO: Biological Process	GO:0002792	negative regulation of peptide secretion	1.54e-05	0.000106	4	PTPN11,PPARG,SIRT1,HDAC1
GO: Biological Process	GO:0071897	DNA biosynthetic process	1.549e-05	0.0001064	6	CDKN1A,CTGF,PPARG,KLF4,SIRT1,PML
GO: Biological Process	GO:0044057	regulation of system process	1.571e-05	0.0001078	9	RHOA,JUP,PTPN11,CTGF,CAV1,RUNX1,KLF4,SIRT1,NEDD4
GO: Biological Process	GO:0048017	inositol lipid-mediated signaling	1.591e-05	0.000109	6	RHOA,PTPN11,KLF4,CBL,SIRT1,NEDD4
GO: Biological Process	GO:0048667	cell morphogenesis involved in neuron differentiation	1.635e-05	0.0001118	9	RHOA,VIM,PTPN11,ILK,UCHL1,WNT5A,RUNX3,NOTCH1,NEDD4
GO: Biological Process	GO:1902108	regulation of mitochondrial membrane permeability involved in apoptotic process	1.647e-05	0.0001124	4	TP63,BAX,E2F1,TP73
GO: Biological Process	GO:0002573	myeloid leukocyte differentiation	1.723e-05	0.0001174	6	TGFB1,EPHA2,PPARG,RUNX1,NME1,SIRT1
GO: Biological Process	GO:0048714	positive regulation of oligodendrocyte differentiation	1.731e-05	0.0001176	3	PPARG,HDAC1,TP73
GO: Biological Process	GO:0071285	cellular response to lithium ion	1.731e-05	0.0001176	3	CDKN1B,PPARG,CDH1
GO: Biological Process	GO:2001238	positive regulation of extrinsic apoptotic signaling pathway	1.759e-05	0.0001191	4	BAX,CAV1,RUNX3,PML
GO: Biological Process	GO:0051148	negative regulation of muscle cell differentiation	1.759e-05	0.0001191	4	TGFB1,EZH2,NOTCH1,HDAC1
GO: Biological Process	GO:0051493	regulation of cytoskeleton organization	1.768e-05	0.0001195	8	TGFB1,CDKN1B,RHOA,NPM1,ILK,CTGF,CAV1,PLK1
GO: Biological Process	GO:0033135	regulation of peptidyl-serine phosphorylation	1.77e-05	0.0001195	5	TGFB1,WNT5A,PARK7,BAX,CAV1
GO: Biological Process	GO:0034284	response to monosaccharide	1.815e-05	0.0001223	6	TGFB1,CDKN1B,SPARC,CTGF,NME1,SIRT1
GO: Biological Process	GO:0046824	positive regulation of nucleocytoplasmic transport	1.839e-05	0.0001237	5	TGFB1,RHOA,JUP,CDH1,NEDD4
GO: Biological Process	GO:0002066	columnar/cuboidal epithelial cell development	1.877e-05	0.0001261	4	CDKN1A,WNT5A,CDH1,CDK6
GO: Biological Process	GO:0048660	regulation of smooth muscle cell proliferation	1.982e-05	0.0001318	5	CDKN1B,ILK,CAV1,PPARG,KLF4
GO: Biological Process	GO:0042476	odontogenesis	1.982e-05	0.0001318	5	TGFB1,FOXO1,TP63,BAX,HDAC1
GO: Biological Process	GO:0014855	striated muscle cell proliferation	2.001e-05	0.0001329	4	SIRT1,NOTCH1,STAT3,TP73
GO: Biological Process	GO:0010869	regulation of receptor biosynthetic process	2.016e-05	0.0001335	3	PARK7,PPARG,HDAC1
GO: Biological Process	GO:0090049	regulation of cell migration involved in sprouting angiogenesis	2.016e-05	0.0001335	3	RHOA,KLF4,NOTCH1
GO: Biological Process	GO:0022604	regulation of cell morphogenesis	2.045e-05	0.0001352	9	TGFB1,RHOA,VIM,SPARC,ILK,WNT5A,EZH2,NOTCH1,NEDD4
GO: Biological Process	GO:2000736	regulation of stem cell differentiation	2.057e-05	0.0001357	5	TGFB1,YAP1,EZH2,NOTCH1,STAT3
GO: Biological Process	GO:0090257	regulation of muscle system process	2.064e-05	0.000136	6	RHOA,JUP,CTGF,CAV1,KLF4,NEDD4
GO: Biological Process	GO:0090092	regulation of transmembrane receptor protein serine/threonine kinase signaling pathway	2.117e-05	0.0001393	6	TGFB1,ILK,WNT5A,CAV1,SIRT1,NOTCH1
GO: Biological Process	GO:0070059	intrinsic apoptotic signaling pathway in response to endoplasmic reticulum stress	2.13e-05	0.0001399	4	PARK7,BAX,SIRT1,PML
GO: Biological Process	GO:0072659	protein localization to plasma membrane	2.227e-05	0.0001458	6	TGFB1,JUP,EPHA2,CAV1,PTCH1,CDH1
GO: Biological Process	GO:0030324	lung development	2.227e-05	0.0001458	6	SPARC,YAP1,GLI1,WNT5A,CTGF,NOTCH1
GO: Biological Process	GO:0030521	androgen receptor signaling pathway	2.266e-05	0.0001481	4	RHOA,PARK7,SIRT1,HDAC1
GO: Biological Process	GO:0030100	regulation of endocytosis	2.283e-05	0.000149	6	TGFB1,WNT5A,CAV1,PPARG,CBL,BCR
GO: Biological Process	GO:0045807	positive regulation of endocytosis	2.294e-05	0.0001493	5	WNT5A,CAV1,PPARG,CBL,BCR
GO: Biological Process	GO:0048659	smooth muscle cell proliferation	2.294e-05	0.0001493	5	CDKN1B,ILK,CAV1,PPARG,KLF4
GO: Biological Process	GO:0060602	branch elongation of an epithelium	2.33e-05	0.0001514	3	TGFB1,YAP1,WNT5A
GO: Biological Process	GO:1990778	protein localization to cell periphery	2.341e-05	0.0001518	6	TGFB1,JUP,EPHA2,CAV1,PTCH1,CDH1
GO: Biological Process	GO:0043010	camera-type eye development	2.372e-05	0.0001536	7	TGFB1,VIM,EPHA2,WNT5A,BAX,KLF4,HDAC1
GO: Biological Process	GO:0045665	negative regulation of neuron differentiation	2.399e-05	0.0001552	6	RHOA,VIM,WNT5A,CAV1,NOTCH1,TP73
GO: Biological Process	GO:0030323	respiratory tube development	2.459e-05	0.0001585	6	SPARC,YAP1,GLI1,WNT5A,CTGF,NOTCH1
GO: Biological Process	GO:0031334	positive regulation of protein complex assembly	2.459e-05	0.0001585	6	TGFB1,CDKN1B,RHOA,BAX,CAV1,CDH17
GO: Biological Process	GO:0002696	positive regulation of leukocyte activation	2.463e-05	0.0001585	7	TGFB1,CDKN1A,RHOA,PTPN11,MAP3K8,WNT5A,CAV1
GO: Biological Process	GO:0045216	cell-cell junction organization	2.52e-05	0.000162	6	TGFB1,RHOA,JUP,CAV1,CDH1,CDH17
GO: Biological Process	GO:0030518	intracellular steroid hormone receptor signaling pathway	2.552e-05	0.0001638	5	RHOA,PARK7,SIRT1,HDAC1,NEDD4
GO: Biological Process	GO:0007409	axonogenesis	2.557e-05	0.0001639	8	RHOA,VIM,PTPN11,ILK,UCHL1,WNT5A,RUNX3,NOTCH1
GO: Biological Process	GO:0006260	DNA replication	2.604e-05	0.0001666	7	TGFB1,NPM1,GLI1,PPARG,KLF4,SIRT1,PML
GO: Biological Process	GO:0090312	positive regulation of protein deacetylation	2.675e-05	0.0001706	3	TGFB1,SIRT1,PML
GO: Biological Process	GO:0032069	regulation of nuclease activity	2.675e-05	0.0001706	3	NPM1,BAX,SIRT1
GO: Biological Process	GO:0045682	regulation of epidermis development	2.71e-05	0.0001726	4	TP63,PTCH1,EZH2,NOTCH1
GO: Biological Process	GO:0048812	neuron projection morphogenesis	2.738e-05	0.0001741	9	RHOA,VIM,PTPN11,ILK,UCHL1,WNT5A,RUNX3,NOTCH1,NEDD4
GO: Biological Process	GO:0030216	keratinocyte differentiation	2.832e-05	0.0001798	5	YAP1,EPHA2,WNT5A,TP63,NOTCH1
GO: Biological Process	GO:0051046	regulation of secretion	2.846e-05	0.0001804	10	TGFB1,PTPN11,WNT5A,PPARG,RUNX1,BCR,SIRT1,NOTCH1,HDAC1,PML
GO: Biological Process	GO:1901983	regulation of protein acetylation	2.871e-05	0.0001815	4	TGFB1,PARK7,SIRT1,HDAC1
GO: Biological Process	GO:0042733	embryonic digit morphogenesis	2.871e-05	0.0001815	4	WNT5A,BAX,NOTCH1,HDAC1
GO: Biological Process	GO:0007498	mesoderm development	2.931e-05	0.000185	5	YAP1,EPHA2,WNT5A,TP63,KLF4
GO: Biological Process	GO:0030198	extracellular matrix organization	3.013e-05	0.0001899	7	TGFB1,SPARC,ILK,PARK7,CTGF,CDH1,NOTCH1
GO: Biological Process	GO:0050821	protein stabilization	3.032e-05	0.0001908	5	CDKN1A,NPM1,RASSF1,PARK7,PML
GO: Biological Process	GO:1901984	negative regulation of protein acetylation	3.052e-05	0.0001912	3	PARK7,SIRT1,HDAC1
GO: Biological Process	GO:0036342	post-anal tail morphogenesis	3.052e-05	0.0001912	3	EPHA2,WNT5A,TP63
GO: Biological Process	GO:0061082	myeloid leukocyte cytokine production	3.052e-05	0.0001912	3	TGFB1,WNT5A,SIRT1
GO: Biological Process	GO:0043062	extracellular structure organization	3.068e-05	0.0001919	7	TGFB1,SPARC,ILK,PARK7,CTGF,CDH1,NOTCH1
GO: Biological Process	GO:0035270	endocrine system development	3.242e-05	0.0002019	5	FOXO1,GLI1,WNT5A,CDH1,CDK6
GO: Biological Process	GO:0072006	nephron development	3.242e-05	0.0002019	5	TGFB1,ILK,YAP1,PTCH1,NOTCH1
GO: Biological Process	GO:0070507	regulation of microtubule cytoskeleton organization	3.242e-05	0.0002019	5	CDKN1B,RHOA,NPM1,CAV1,PLK1
GO: Biological Process	GO:0009743	response to carbohydrate	3.352e-05	0.0002084	6	TGFB1,CDKN1B,SPARC,CTGF,NME1,SIRT1
GO: Biological Process	GO:0071300	cellular response to retinoic acid	3.398e-05	0.0002109	4	YAP1,WNT5A,PPARG,KLF4
GO: Biological Process	GO:0060765	regulation of androgen receptor signaling pathway	3.462e-05	0.0002146	3	PARK7,SIRT1,HDAC1
GO: Biological Process	GO:0001818	negative regulation of cytokine production	3.51e-05	0.0002173	6	TGFB1,EPHA2,PPARG,KLF4,SIRT1,PML
GO: Biological Process	GO:0045685	regulation of glial cell differentiation	3.588e-05	0.0002214	4	PPARG,NOTCH1,HDAC1,TP73
GO: Biological Process	GO:0033143	regulation of intracellular steroid hormone receptor signaling pathway	3.588e-05	0.0002214	4	RHOA,PARK7,SIRT1,HDAC1
GO: Biological Process	GO:0046660	female sex differentiation	3.697e-05	0.0002275	5	WNT5A,TP63,BAX,RUNX1,SIRT1
GO: Biological Process	GO:0072073	kidney epithelium development	3.697e-05	0.0002275	5	TGFB1,ILK,YAP1,PTCH1,NOTCH1
GO: Biological Process	GO:0002040	sprouting angiogenesis	3.786e-05	0.0002326	4	RHOA,EPHA2,KLF4,NOTCH1
GO: Biological Process	GO:0060759	regulation of response to cytokine stimulus	3.818e-05	0.0002343	5	PTPN11,WNT5A,CAV1,PPARG,KLF4
GO: Biological Process	GO:0032800	receptor biosynthetic process	3.906e-05	0.0002393	3	PARK7,PPARG,HDAC1
GO: Biological Process	GO:0051100	negative regulation of binding	3.943e-05	0.0002402	5	PARK7,BAX,E2F1,CAV1,SIRT1
GO: Biological Process	GO:0014066	regulation of phosphatidylinositol 3-kinase signaling	3.943e-05	0.0002402	5	PTPN11,KLF4,CBL,SIRT1,NEDD4
GO: Biological Process	GO:0070489	T cell aggregation	3.943e-05	0.0002402	8	TGFB1,RHOA,PTPN11,MAP3K8,BAX,CAV1,CDK6,NEDD4
GO: Biological Process	GO:0042110	T cell activation	3.943e-05	0.0002402	8	TGFB1,RHOA,PTPN11,MAP3K8,BAX,CAV1,CDK6,NEDD4
GO: Biological Process	GO:0030301	cholesterol transport	3.992e-05	0.0002428	4	CAV1,PPARG,PTCH1,SIRT1
GO: Biological Process	GO:0071593	lymphocyte aggregation	3.999e-05	0.0002428	8	TGFB1,RHOA,PTPN11,MAP3K8,BAX,CAV1,CDK6,NEDD4
GO: Biological Process	GO:0051091	positive regulation of sequence-specific DNA binding transcription factor activity	4.021e-05	0.0002438	6	TGFB1,NPM1,JUP,WNT5A,PARK7,PPARG
GO: Biological Process	GO:0060401	cytosolic calcium ion transport	4.07e-05	0.0002464	5	TGFB1,BAX,CTGF,CAV1,PML
GO: Biological Process	GO:0006897	endocytosis	4.121e-05	0.0002492	9	TGFB1,SPARC,WNT5A,CAV1,PPARG,NME1,CBL,BCR,NEDD4
GO: Biological Process	GO:0000302	response to reactive oxygen species	4.204e-05	0.0002532	6	FOXO1,KLF6,PARK7,KLF4,EZH2,SIRT1
GO: Biological Process	GO:0015918	sterol transport	4.206e-05	0.0002532	4	CAV1,PPARG,PTCH1,SIRT1
GO: Biological Process	GO:0002088	lens development in camera-type eye	4.206e-05	0.0002532	4	TGFB1,VIM,EPHA2,WNT5A
GO: Biological Process	GO:0002694	regulation of leukocyte activation	4.285e-05	0.0002576	8	TGFB1,CDKN1A,RHOA,PTPN11,MAP3K8,WNT5A,CAV1,BCR
GO: Biological Process	GO:2000178	negative regulation of neural precursor cell proliferation	4.387e-05	0.0002633	3	TGFB1,ILK,WNT5A
GO: Biological Process	GO:0006952	defense response	4.395e-05	0.0002635	14	TGFB1,MST1R,PTPN11,EPHA2,WNT5A,PARK7,CAV1,PPARG,KLF4,BCR,NOTCH1,STAT3,TP73,PML
GO: Biological Process	GO:0070486	leukocyte aggregation	4.404e-05	0.0002636	8	TGFB1,RHOA,PTPN11,MAP3K8,BAX,CAV1,CDK6,NEDD4
GO: Biological Process	GO:0030279	negative regulation of ossification	4.658e-05	0.0002784	4	TGFB1,PTCH1,NOTCH1,CDK6
GO: Biological Process	GO:0060541	respiratory system development	4.792e-05	0.000286	6	SPARC,YAP1,GLI1,WNT5A,CTGF,NOTCH1
GO: Biological Process	GO:0030177	positive regulation of Wnt signaling pathway	5.052e-05	0.0003011	5	JUP,ILK,YAP1,WNT5A,CAV1
GO: Biological Process	GO:0018108	peptidyl-tyrosine phosphorylation	5.134e-05	0.0003054	7	TGFB1,MST1R,EPHA2,CAV1,BCR,STAT3,HDAC1
GO: Biological Process	GO:0044703	multi-organism reproductive process	5.144e-05	0.0003054	11	TGFB1,MST1R,GLI1,TP63,PARK7,BAX,E2F1,CDH1,SIRT1,NOTCH1,STAT3
GO: Biological Process	GO:0034103	regulation of tissue remodeling	5.146e-05	0.0003054	4	TGFB1,BAX,BCR,PML
GO: Biological Process	GO:0018212	peptidyl-tyrosine modification	5.304e-05	0.0003144	7	TGFB1,MST1R,EPHA2,CAV1,BCR,STAT3,HDAC1
GO: Biological Process	GO:0015850	organic hydroxy compound transport	5.332e-05	0.0003155	6	PTPN11,PARK7,CAV1,PPARG,PTCH1,SIRT1
GO: Biological Process	GO:0035148	tube formation	5.364e-05	0.000317	5	WNT5A,SALL4,PTCH1,CDH1,NOTCH1
GO: Biological Process	GO:0019953	sexual reproduction	5.457e-05	0.0003209	10	TGFB1,MST1R,GLI1,TP63,PARK7,BAX,E2F1,SIRT1,NOTCH1,STAT3
GO: Biological Process	GO:0010800	positive regulation of peptidyl-threonine phosphorylation	5.46e-05	0.0003209	3	TGFB1,WNT5A,PLK1
GO: Biological Process	GO:0043276	anoikis	5.46e-05	0.0003209	3	E2F1,CAV1,NOTCH1
GO: Biological Process	GO:2000772	regulation of cellular senescence	5.46e-05	0.0003209	3	TP63,SIRT1,CDK6
GO: Biological Process	GO:0060485	mesenchyme development	5.561e-05	0.0003263	6	TGFB1,YAP1,WNT5A,EZH2,NOTCH1,NEDD4
GO: Biological Process	GO:0032642	regulation of chemokine production	5.669e-05	0.0003322	4	EPHA2,WNT5A,KLF4,HDAC1
GO: Biological Process	GO:0031396	regulation of protein ubiquitination	5.797e-05	0.0003392	6	NPM1,RASSF1,PARK7,CAV1,PLK1,PML
GO: Biological Process	GO:0045732	positive regulation of protein catabolic process	6.042e-05	0.0003514	6	CDKN1B,FOXO1,WNT5A,CAV1,PLK1,NEDD4
GO: Biological Process	GO:1900739	regulation of protein insertion into mitochondrial membrane involved in apoptotic signaling pathway	6.056e-05	0.0003514	3	TP63,E2F1,TP73
GO: Biological Process	GO:0060561	apoptotic process involved in morphogenesis	6.056e-05	0.0003514	3	BAX,NOTCH1,PML
GO: Biological Process	GO:1900740	positive regulation of protein insertion into mitochondrial membrane involved in apoptotic signaling pathway	6.056e-05	0.0003514	3	TP63,E2F1,TP73
GO: Biological Process	GO:0010226	response to lithium ion	6.056e-05	0.0003514	3	CDKN1B,PPARG,CDH1
GO: Biological Process	GO:0051154	negative regulation of striated muscle cell differentiation	6.056e-05	0.0003514	3	EZH2,NOTCH1,HDAC1
GO: Biological Process	GO:0051259	protein oligomerization	6.145e-05	0.0003561	8	NPM1,JUP,ILK,TP63,BAX,CAV1,CDH1,TP73
GO: Biological Process	GO:0009636	response to toxic substance	6.168e-05	0.0003569	6	CDKN1A,CDKN1B,PARK7,BAX,EZH2,CDH1
GO: Biological Process	GO:0021536	diencephalon development	6.527e-05	0.000372	4	GLI1,WNT5A,BAX,CDH1
GO: Biological Process	GO:0014065	phosphatidylinositol 3-kinase signaling	6.574e-05	0.0003737	5	PTPN11,KLF4,CBL,SIRT1,NEDD4
GO: Biological Process	GO:0043409	negative regulation of MAPK cascade	6.574e-05	0.0003737	5	FOXO1,UCHL1,CAV1,KLF4,TP73
GO: Biological Process	GO:0033598	mammary gland epithelial cell proliferation	6.693e-05	0.0003794	3	EPHA2,WNT5A,BAX
GO: Biological Process	GO:0045736	negative regulation of cyclin-dependent protein serine/threonine kinase activity	6.693e-05	0.0003794	3	CDKN1A,CDKN1B,PLK1
GO: Biological Process	GO:0071345	cellular response to cytokine stimulus	6.905e-05	0.0003909	9	MST1R,PTPN11,KLF6,WNT5A,CAV1,PPARG,SIRT1,STAT3,PML
GO: Biological Process	GO:0010822	positive regulation of mitochondrion organization	6.956e-05	0.0003933	5	TP63,PARK7,BAX,E2F1,TP73
GO: Biological Process	GO:0034109	homotypic cell-cell adhesion	7.061e-05	0.0003987	7	TGFB1,RHOA,JUP,PTPN11,ILK,MAP3K8,CAV1
GO: Biological Process	GO:0022409	positive regulation of cell-cell adhesion	7.106e-05	0.0004006	6	TGFB1,RHOA,PTPN11,MAP3K8,WNT5A,CAV1
GO: Biological Process	GO:0016575	histone deacetylation	7.148e-05	0.0004019	4	TGFB1,SIRT1,HDAC1,PML
GO: Biological Process	GO:0030510	regulation of BMP signaling pathway	7.148e-05	0.0004019	4	ILK,WNT5A,CAV1,NOTCH1
GO: Biological Process	GO:0021700	developmental maturation	7.248e-05	0.0004065	6	CDKN1A,RHOA,PPARG,RUNX1,RUNX3,NOTCH1
GO: Biological Process	GO:0031098	stress-activated protein kinase signaling cascade	7.248e-05	0.0004065	6	RHOA,FOXO1,MAP3K8,WNT5A,CTGF,TP73
GO: Biological Process	GO:0042594	response to starvation	7.354e-05	0.0004118	5	CDKN1A,FOXO1,CAV1,PPARG,SIRT1
GO: Biological Process	GO:0070306	lens fiber cell differentiation	7.372e-05	0.0004118	3	TGFB1,VIM,EPHA2
GO: Biological Process	GO:1903670	regulation of sprouting angiogenesis	7.372e-05	0.0004118	3	RHOA,KLF4,NOTCH1
GO: Biological Process	GO:0046888	negative regulation of hormone secretion	7.474e-05	0.0004158	4	PTPN11,PPARG,SIRT1,HDAC1
GO: Biological Process	GO:0032602	chemokine production	7.474e-05	0.0004158	4	EPHA2,WNT5A,KLF4,HDAC1
GO: Biological Process	GO:0048013	ephrin receptor signaling pathway	7.474e-05	0.0004158	4	RHOA,PTPN11,EPHA2,NOTCH1
GO: Biological Process	GO:0008015	blood circulation	7.536e-05	0.0004187	8	TGFB1,RHOA,JUP,CTGF,CAV1,PPARG,BCR,SIRT1
GO: Biological Process	GO:0032886	regulation of microtubule-based process	7.56e-05	0.0004195	5	CDKN1B,RHOA,NPM1,CAV1,PLK1
GO: Biological Process	GO:0007517	muscle organ development	7.626e-05	0.0004225	7	TGFB1,RHOA,WNT5A,CAV1,SIRT1,NOTCH1,TP73
GO: Biological Process	GO:0051897	positive regulation of protein kinase B signaling	7.811e-05	0.0004311	4	TGFB1,MST1R,ILK,PARK7
GO: Biological Process	GO:0001570	vasculogenesis	7.811e-05	0.0004311	4	YAP1,EPHA2,CAV1,NOTCH1
GO: Biological Process	GO:0021782	glial cell development	7.811e-05	0.0004311	4	TGFB1,VIM,ILK,CDK6
GO: Biological Process	GO:0003013	circulatory system process	7.824e-05	0.0004312	8	TGFB1,RHOA,JUP,CTGF,CAV1,PPARG,BCR,SIRT1
GO: Biological Process	GO:0045197	establishment or maintenance of epithelial cell apical/basal polarity	8.095e-05	0.0004438	3	CDX2,ILK,WNT5A
GO: Biological Process	GO:0010165	response to X-ray	8.095e-05	0.0004438	3	CDKN1A,TP63,TP73
GO: Biological Process	GO:0097009	energy homeostasis	8.095e-05	0.0004438	3	FOXO1,SIRT1,STAT3
GO: Biological Process	GO:0060740	prostate gland epithelium morphogenesis	8.095e-05	0.0004438	3	WNT5A,TP63,NOTCH1
GO: Biological Process	GO:0051147	regulation of muscle cell differentiation	8.204e-05	0.0004492	5	TGFB1,ILK,EZH2,NOTCH1,HDAC1
GO: Biological Process	GO:0070542	response to fatty acid	8.519e-05	0.0004659	4	E2F1,CTGF,PPARG,NME1
GO: Biological Process	GO:0010976	positive regulation of neuron projection development	8.64e-05	0.0004719	6	RHOA,ILK,WNT5A,NME1,EZH2,SIRT1
GO: Biological Process	GO:0060537	muscle tissue development	8.735e-05	0.0004764	7	TGFB1,RHOA,WNT5A,TP63,CAV1,NOTCH1,TP73
GO: Biological Process	GO:1903053	regulation of extracellular matrix organization	8.862e-05	0.0004815	3	TGFB1,PARK7,NOTCH1
GO: Biological Process	GO:0010718	positive regulation of epithelial to mesenchymal transition	8.862e-05	0.0004815	3	TGFB1,EZH2,NOTCH1
GO: Biological Process	GO:0033144	negative regulation of intracellular steroid hormone receptor signaling pathway	8.862e-05	0.0004815	3	RHOA,SIRT1,HDAC1
GO: Biological Process	GO:0071241	cellular response to inorganic substance	9.128e-05	0.0004946	5	CDKN1B,FOXO1,WNT5A,PPARG,CDH1
GO: Biological Process	GO:0002244	hematopoietic progenitor cell differentiation	9.128e-05	0.0004946	5	TGFB1,PTPN11,RUNX1,NOTCH1,CDK6
GO: Biological Process	GO:1903320	regulation of protein modification by small protein conjugation or removal	9.148e-05	0.0004951	6	NPM1,RASSF1,PARK7,CAV1,PLK1,PML
GO: Biological Process	GO:0006919	activation of cysteine-type endopeptidase activity involved in apoptotic process	9.271e-05	0.0005005	4	CDKN1B,BAX,PPARG,PML
GO: Biological Process	GO:0042475	odontogenesis of dentin-containing tooth	9.271e-05	0.0005005	4	FOXO1,TP63,BAX,HDAC1
GO: Biological Process	GO:0007009	plasma membrane organization	9.323e-05	0.0005019	6	TGFB1,JUP,EPHA2,CAV1,PTCH1,CDH1
GO: Biological Process	GO:0051302	regulation of cell division	9.323e-05	0.0005019	6	TGFB1,RHOA,WNT5A,TP63,PTCH1,PLK1
GO: Biological Process	GO:0002683	negative regulation of immune system process	9.406e-05	0.0005058	7	TGFB1,PPARG,RUNX1,NME1,BCR,NOTCH1,CDK6
GO: Biological Process	GO:0031669	cellular response to nutrient levels	9.619e-05	0.0005124	5	CDKN1A,FOXO1,CAV1,PPARG,SIRT1
GO: Biological Process	GO:0061053	somite development	9.665e-05	0.0005124	4	CDX2,WNT5A,PTCH1,NOTCH1
GO: Biological Process	GO:2000108	positive regulation of leukocyte apoptotic process	9.676e-05	0.0005124	3	WNT5A,BAX,SIRT1
GO: Biological Process	GO:1904030	negative regulation of cyclin-dependent protein kinase activity	9.676e-05	0.0005124	3	CDKN1A,CDKN1B,PLK1
GO: Biological Process	GO:0002042	cell migration involved in sprouting angiogenesis	9.676e-05	0.0005124	3	RHOA,KLF4,NOTCH1
GO: Biological Process	GO:0060512	prostate gland morphogenesis	9.676e-05	0.0005124	3	WNT5A,TP63,NOTCH1
GO: Biological Process	GO:0003401	axis elongation	9.676e-05	0.0005124	3	TGFB1,YAP1,WNT5A
GO: Biological Process	GO:0032990	cell part morphogenesis	9.811e-05	0.0005188	10	RHOA,VIM,PTPN11,ILK,UCHL1,WNT5A,BAX,RUNX3,NOTCH1,NEDD4
GO: Biological Process	GO:0007043	cell-cell junction assembly	0.0001007	0.0005313	4	RHOA,JUP,CAV1,CDH1
GO: Biological Process	GO:0033138	positive regulation of peptidyl-serine phosphorylation	0.0001007	0.0005313	4	TGFB1,WNT5A,PARK7,CAV1
GO: Biological Process	GO:0010770	positive regulation of cell morphogenesis involved in differentiation	0.0001013	0.0005337	5	TGFB1,RHOA,ILK,EZH2,NOTCH1
GO: Biological Process	GO:0090596	sensory organ morphogenesis	0.0001043	0.0005487	6	EPHA2,WNT5A,BAX,BCR,STAT3,HDAC1
GO: Biological Process	GO:1902742	apoptotic process involved in development	0.0001054	0.0005523	3	BAX,NOTCH1,PML
GO: Biological Process	GO:0051385	response to mineralocorticoid	0.0001054	0.0005523	3	CDKN1A,BAX,CTGF
GO: Biological Process	GO:0090342	regulation of cell aging	0.0001054	0.0005523	3	TP63,SIRT1,CDK6
GO: Biological Process	GO:0021915	neural tube development	0.0001093	0.0005725	5	EPHA2,WNT5A,SALL4,PTCH1,NOTCH1
GO: Biological Process	GO:0006511	ubiquitin-dependent protein catabolic process	0.0001124	0.0005878	8	UCHL1,PARK7,CAV1,PLK1,CBL,SIRT1,PML,NEDD4
GO: Biological Process	GO:0045747	positive regulation of Notch signaling pathway	0.0001145	0.0005977	3	TP63,NOTCH1,STAT3
GO: Biological Process	GO:0006955	immune response	0.0001157	0.0006035	13	TGFB1,MST1R,PTPN11,WNT5A,BAX,CAV1,PPARG,BCR,SIRT1,NOTCH1,CDH17,PML,NEDD4
GO: Biological Process	GO:2000278	regulation of DNA biosynthetic process	0.0001182	0.0006158	4	CDKN1A,PPARG,KLF4,PML
GO: Biological Process	GO:0010565	regulation of cellular ketone metabolic process	0.0001208	0.0006287	5	FOXO1,PARK7,CAV1,PPARG,SIRT1
GO: Biological Process	GO:0097202	activation of cysteine-type endopeptidase activity	0.0001229	0.0006363	4	CDKN1B,BAX,PPARG,PML
GO: Biological Process	GO:0009798	axis specification	0.0001229	0.0006363	4	CDX2,WNT5A,PTCH1,NOTCH1
GO: Biological Process	GO:0006476	protein deacetylation	0.0001229	0.0006363	4	TGFB1,SIRT1,HDAC1,PML
GO: Biological Process	GO:0045778	positive regulation of ossification	0.0001229	0.0006363	4	TGFB1,ILK,WNT5A,TP63
GO: Biological Process	GO:0019941	modification-dependent protein catabolic process	0.0001234	0.000638	8	UCHL1,PARK7,CAV1,PLK1,CBL,SIRT1,PML,NEDD4
GO: Biological Process	GO:0003197	endocardial cushion development	0.000124	0.0006398	3	TGFB1,NOTCH1,NEDD4
GO: Biological Process	GO:0031648	protein destabilization	0.000124	0.0006398	3	NPM1,PLK1,SIRT1
GO: Biological Process	GO:2000379	positive regulation of reactive oxygen species metabolic process	0.0001277	0.000658	4	TGFB1,CDKN1A,PARK7,KLF4
GO: Biological Process	GO:0051153	regulation of striated muscle cell differentiation	0.0001327	0.0006827	4	TGFB1,EZH2,NOTCH1,HDAC1
GO: Biological Process	GO:0043632	modification-dependent macromolecule catabolic process	0.0001352	0.0006923	8	UCHL1,PARK7,CAV1,PLK1,CBL,SIRT1,PML,NEDD4
GO: Biological Process	GO:0043393	regulation of protein binding	0.0001365	0.0006963	5	WNT5A,PARK7,BAX,CAV1,PLK1
GO: Biological Process	GO:0051495	positive regulation of cytoskeleton organization	0.0001365	0.0006963	5	CDKN1B,RHOA,NPM1,CTGF,CAV1
GO: Biological Process	GO:0051251	positive regulation of lymphocyte activation	0.0001365	0.0006963	6	TGFB1,CDKN1A,RHOA,PTPN11,MAP3K8,CAV1
GO: Biological Process	GO:0001936	regulation of endothelial cell proliferation	0.0001378	0.0007021	4	SPARC,WNT5A,CAV1,SIRT1
GO: Biological Process	GO:0016567	protein ubiquitination	0.0001383	0.0007037	9	NPM1,RASSF1,PARK7,CAV1,PLK1,CBL,SIRT1,PML,NEDD4
GO: Biological Process	GO:0007010	cytoskeleton organization	0.0001393	0.0007081	11	TGFB1,CDKN1B,RHOA,NPM1,VIM,JUP,ILK,CTGF,CAV1,PLK1,BCR
GO: Biological Process	GO:0006473	protein acetylation	0.0001431	0.0007267	5	TGFB1,FOXO1,PARK7,SIRT1,HDAC1
GO: Biological Process	GO:0044089	positive regulation of cellular component biogenesis	0.0001437	0.0007282	7	TGFB1,CDKN1B,RHOA,BAX,CTGF,CAV1,CDH17
GO: Biological Process	GO:0007548	sex differentiation	0.0001438	0.0007282	6	PTPN11,WNT5A,TP63,BAX,RUNX1,SIRT1
GO: Biological Process	GO:0051898	negative regulation of protein kinase B signaling	0.0001448	0.0007287	3	EPHA2,KLF4,SIRT1
GO: Biological Process	GO:0032965	regulation of collagen biosynthetic process	0.0001448	0.0007287	3	TGFB1,CTGF,PPARG
GO: Biological Process	GO:0043616	keratinocyte proliferation	0.0001448	0.0007287	3	YAP1,TP63,PTCH1
GO: Biological Process	GO:0032374	regulation of cholesterol transport	0.0001448	0.0007287	3	PPARG,PTCH1,SIRT1
GO: Biological Process	GO:0032371	regulation of sterol transport	0.0001448	0.0007287	3	PPARG,PTCH1,SIRT1
GO: Biological Process	GO:0051216	cartilage development	0.0001466	0.0007369	5	TGFB1,WNT5A,CTGF,RUNX1,RUNX3
GO: Biological Process	GO:0035601	protein deacylation	0.0001484	0.0007453	4	TGFB1,SIRT1,HDAC1,PML
GO: Biological Process	GO:0002684	positive regulation of immune system process	0.0001524	0.0007642	10	TGFB1,CDKN1A,RHOA,PTPN11,MAP3K8,WNT5A,BAX,CAV1,RUNX1,SIRT1
GO: Biological Process	GO:0034329	cell junction assembly	0.0001536	0.000767	5	RHOA,JUP,ILK,CAV1,CDH1
GO: Biological Process	GO:0042307	positive regulation of protein import into nucleus	0.000154	0.000767	4	TGFB1,RHOA,JUP,CDH1
GO: Biological Process	GO:0010522	regulation of calcium ion transport into cytosol	0.000154	0.000767	4	TGFB1,BAX,CAV1,PML
GO: Biological Process	GO:0098732	macromolecule deacylation	0.000154	0.000767	4	TGFB1,SIRT1,HDAC1,PML
GO: Biological Process	GO:0002062	chondrocyte differentiation	0.000154	0.000767	4	TGFB1,CTGF,RUNX1,RUNX3
GO: Biological Process	GO:1903533	regulation of protein targeting	0.000154	0.000767	6	TGFB1,CDKN1A,RHOA,JUP,CDH1,SIRT1
GO: Biological Process	GO:0010799	regulation of peptidyl-threonine phosphorylation	0.0001559	0.0007718	3	TGFB1,WNT5A,PLK1
GO: Biological Process	GO:0035088	establishment or maintenance of apical/basal cell polarity	0.0001559	0.0007718	3	CDX2,ILK,WNT5A
GO: Biological Process	GO:2000677	regulation of transcription regulatory region DNA binding	0.0001559	0.0007718	3	TGFB1,PARK7,KLF4
GO: Biological Process	GO:0090311	regulation of protein deacetylation	0.0001559	0.0007718	3	TGFB1,SIRT1,PML
GO: Biological Process	GO:0061245	establishment or maintenance of bipolar cell polarity	0.0001559	0.0007718	3	CDX2,ILK,WNT5A
GO: Biological Process	GO:0003018	vascular process in circulatory system	0.0001609	0.0007957	5	TGFB1,RHOA,CAV1,BCR,SIRT1
GO: Biological Process	GO:0051707	response to other organism	0.0001628	0.0008033	10	TGFB1,MST1R,SPARC,EPHA2,WNT5A,CAV1,BCR,NOTCH1,PML,CDK6
GO: Biological Process	GO:0043207	response to external biotic stimulus	0.0001628	0.0008033	10	TGFB1,MST1R,SPARC,EPHA2,WNT5A,CAV1,BCR,NOTCH1,PML,CDK6
GO: Biological Process	GO:0006869	lipid transport	0.0001676	0.0008257	6	PTPN11,CAV1,PPARG,RUNX1,PTCH1,SIRT1
GO: Biological Process	GO:0009749	response to glucose	0.0001685	0.0008292	5	TGFB1,CDKN1B,CTGF,NME1,SIRT1
GO: Biological Process	GO:0071375	cellular response to peptide hormone stimulus	0.0001704	0.0008376	6	FOXO1,PTPN11,CAV1,PPARG,SIRT1,STAT3
GO: Biological Process	GO:1904591	positive regulation of protein import	0.0001715	0.0008417	4	TGFB1,RHOA,JUP,CDH1
GO: Biological Process	GO:0048562	embryonic organ morphogenesis	0.0001762	0.0008639	6	YAP1,GLI1,EPHA2,WNT5A,BCR,NOTCH1
GO: Biological Process	GO:0051972	regulation of telomerase activity	0.0001798	0.0008767	3	PPARG,KLF4,PML
GO: Biological Process	GO:0033574	response to testosterone	0.0001798	0.0008767	3	WNT5A,NME1,SIRT1
GO: Biological Process	GO:0009746	response to hexose	0.0001886	0.0009184	5	TGFB1,CDKN1B,CTGF,NME1,SIRT1
GO: Biological Process	GO:0010656	negative regulation of muscle cell apoptotic process	0.0001927	0.0009338	3	ILK,CAV1,SIRT1
GO: Biological Process	GO:0010761	fibroblast migration	0.0001927	0.0009338	3	TGFB1,ILK,PML
GO: Biological Process	GO:0033344	cholesterol efflux	0.0001927	0.0009338	3	CAV1,PTCH1,SIRT1
GO: Biological Process	GO:0045668	negative regulation of osteoblast differentiation	0.0001927	0.0009338	3	PTCH1,NOTCH1,CDK6
GO: Biological Process	GO:0008543	fibroblast growth factor receptor signaling pathway	0.000197	0.0009535	4	PTPN11,WNT5A,CTGF,CBL
GO: Biological Process	GO:1903524	positive regulation of blood circulation	0.0002037	0.0009852	4	RHOA,CTGF,CAV1,SIRT1
GO: Biological Process	GO:0021983	pituitary gland development	0.000206	0.0009952	3	GLI1,WNT5A,CDH1
GO: Biological Process	GO:1901575	organic substance catabolic process	0.000207	0.0009984	14	TGFB1,CDKN1B,FOXO1,UCHL1,WNT5A,PARK7,BAX,CAV1,PLK1,CBL,SIRT1,STAT3,PML,NEDD4
GO: Biological Process	GO:0031347	regulation of defense response	0.0002087	0.001006	9	TGFB1,PTPN11,WNT5A,PARK7,CAV1,PPARG,KLF4,BCR,PML
GO: Biological Process	GO:0007623	circadian rhythm	0.0002105	0.001013	5	PPARG,EZH2,SIRT1,HDAC1,PML
GO: Biological Process	GO:0016485	protein processing	0.0002107	0.001013	6	CDKN1B,BAX,PPARG,PTCH1,CDH1,PML
GO: Biological Process	GO:0031668	cellular response to extracellular stimulus	0.0002151	0.001033	5	CDKN1A,FOXO1,CAV1,PPARG,SIRT1
GO: Biological Process	GO:0032964	collagen biosynthetic process	0.00022	0.001054	3	TGFB1,CTGF,PPARG
GO: Biological Process	GO:0010712	regulation of collagen metabolic process	0.00022	0.001054	3	TGFB1,CTGF,PPARG
GO: Biological Process	GO:0070647	protein modification by small protein conjugation or removal	0.0002214	0.001059	10	NPM1,UCHL1,RASSF1,PARK7,CAV1,PLK1,CBL,SIRT1,PML,NEDD4
GO: Biological Process	GO:0001837	epithelial to mesenchymal transition	0.0002251	0.001076	4	TGFB1,WNT5A,EZH2,NOTCH1
GO: Biological Process	GO:0032970	regulation of actin filament-based process	0.000228	0.001086	6	TGFB1,RHOA,JUP,ILK,CTGF,CAV1
GO: Biological Process	GO:1903037	regulation of leukocyte cell-cell adhesion	0.000228	0.001086	6	TGFB1,RHOA,PTPN11,MAP3K8,CAV1,KLF4
GO: Biological Process	GO:0009607	response to biotic stimulus	0.0002284	0.001087	10	TGFB1,MST1R,SPARC,EPHA2,WNT5A,CAV1,BCR,NOTCH1,PML,CDK6
GO: Biological Process	GO:0030514	negative regulation of BMP signaling pathway	0.0002346	0.00111	3	WNT5A,CAV1,NOTCH1
GO: Biological Process	GO:0072132	mesenchyme morphogenesis	0.0002346	0.00111	3	TGFB1,WNT5A,NOTCH1
GO: Biological Process	GO:0044246	regulation of multicellular organismal metabolic process	0.0002346	0.00111	3	TGFB1,CTGF,PPARG
GO: Biological Process	GO:0060761	negative regulation of response to cytokine stimulus	0.0002346	0.00111	3	CAV1,PPARG,KLF4
GO: Biological Process	GO:2000737	negative regulation of stem cell differentiation	0.0002346	0.00111	3	YAP1,NOTCH1,STAT3
GO: Biological Process	GO:0007389	pattern specification process	0.0002443	0.001154	7	CDX2,GLI1,WNT5A,TP63,BAX,PTCH1,NOTCH1
GO: Biological Process	GO:0051603	proteolysis involved in cellular protein catabolic process	0.0002472	0.001166	8	UCHL1,PARK7,CAV1,PLK1,CBL,SIRT1,PML,NEDD4
GO: Biological Process	GO:0032844	regulation of homeostatic process	0.0002473	0.001166	7	TGFB1,FOXO1,BAX,CAV1,SIRT1,PML,CDK6
GO: Biological Process	GO:0008631	intrinsic apoptotic signaling pathway in response to oxidative stress	0.0002498	0.001175	3	PARK7,SIRT1,PML
GO: Biological Process	GO:0010623	programmed cell death involved in cell development	0.0002498	0.001175	3	BAX,NOTCH1,PML
GO: Biological Process	GO:0031331	positive regulation of cellular catabolic process	0.0002621	0.001232	6	FOXO1,PARK7,BAX,CAV1,PLK1,SIRT1
GO: Biological Process	GO:0010821	regulation of mitochondrion organization	0.0002654	0.001244	5	TP63,PARK7,BAX,E2F1,TP73
GO: Biological Process	GO:0051301	cell division	0.0002655	0.001244	8	TGFB1,RHOA,WNT5A,TP63,PTCH1,PLK1,NOTCH1,CDK6
GO: Biological Process	GO:0071359	cellular response to dsRNA	0.0002656	0.001244	3	TGFB1,NPM1,CAV1
GO: Biological Process	GO:0045995	regulation of embryonic development	0.0002726	0.001275	4	CDX2,WNT5A,KLF4,NOTCH1
GO: Biological Process	GO:0090263	positive regulation of canonical Wnt signaling pathway	0.0002811	0.001314	4	JUP,ILK,YAP1,CAV1
GO: Biological Process	GO:0061005	cell differentiation involved in kidney development	0.0002821	0.001317	3	YAP1,PTCH1,NOTCH1
GO: Biological Process	GO:0060627	regulation of vesicle-mediated transport	0.0002859	0.001324	7	TGFB1,WNT5A,CAV1,PPARG,CBL,BCR,NOTCH1
GO: Biological Process	GO:0015833	peptide transport	0.000287	0.001328	6	RHOA,PTPN11,PPARG,SIRT1,CDH17,HDAC1
GO: Biological Process	GO:0043543	protein acylation	0.0002879	0.001331	5	TGFB1,FOXO1,PARK7,SIRT1,HDAC1
GO: Biological Process	GO:0030098	lymphocyte differentiation	0.0002913	0.001343	6	TGFB1,RHOA,KLF6,BAX,CDH17,CDK6
GO: Biological Process	GO:0010876	lipid localization	0.0002913	0.001343	6	PTPN11,CAV1,PPARG,RUNX1,PTCH1,SIRT1
GO: Biological Process	GO:2001234	negative regulation of apoptotic signaling pathway	0.0002938	0.001353	5	YAP1,PARK7,BAX,SIRT1,HDAC1
GO: Biological Process	GO:0031018	endocrine pancreas development	0.0002992	0.001377	3	FOXO1,WNT5A,CDK6
GO: Biological Process	GO:0050870	positive regulation of T cell activation	0.0003057	0.001405	5	TGFB1,RHOA,PTPN11,MAP3K8,CAV1
GO: Biological Process	GO:0045661	regulation of myoblast differentiation	0.0003169	0.001455	3	TGFB1,ILK,NOTCH1
GO: Biological Process	GO:0051592	response to calcium ion	0.0003173	0.001455	4	SPARC,WNT5A,CAV1,NEDD4
GO: Biological Process	GO:0030029	actin filament-based process	0.0003206	0.001469	8	TGFB1,RHOA,VIM,JUP,ILK,CTGF,CAV1,BCR
GO: Biological Process	GO:0051604	protein maturation	0.000323	0.001478	6	CDKN1B,BAX,PPARG,PTCH1,CDH1,PML
GO: Biological Process	GO:0031638	zymogen activation	0.0003269	0.001492	4	CDKN1B,BAX,PPARG,PML
GO: Biological Process	GO:0009267	cellular response to starvation	0.0003269	0.001492	4	CDKN1A,FOXO1,CAV1,SIRT1
GO: Biological Process	GO:0031346	positive regulation of cell projection organization	0.0003325	0.001517	6	RHOA,ILK,WNT5A,NME1,EZH2,SIRT1
GO: Biological Process	GO:0000060	protein import into nucleus, translocation	0.0003353	0.001528	3	TGFB1,CDKN1A,SIRT1
GO: Biological Process	GO:0008637	apoptotic mitochondrial changes	0.0003366	0.001532	4	TP63,BAX,E2F1,TP73
GO: Biological Process	GO:0034112	positive regulation of homotypic cell-cell adhesion	0.0003372	0.001533	5	TGFB1,RHOA,PTPN11,MAP3K8,CAV1
GO: Biological Process	GO:0003002	regionalization	0.0003422	0.001554	6	CDX2,GLI1,WNT5A,TP63,PTCH1,NOTCH1
GO: Biological Process	GO:0044257	cellular protein catabolic process	0.0003431	0.001557	8	UCHL1,PARK7,CAV1,PLK1,CBL,SIRT1,PML,NEDD4
GO: Biological Process	GO:0043009	chordate embryonic development	0.0003532	0.00159	8	CDX2,EPHA2,WNT5A,SALL4,RUNX1,PTCH1,CDH1,NOTCH1
GO: Biological Process	GO:0071398	cellular response to fatty acid	0.0003544	0.001594	3	E2F1,PPARG,NME1
GO: Biological Process	GO:1903706	regulation of hemopoiesis	0.0003573	0.001605	6	TGFB1,RHOA,RUNX1,NME1,NOTCH1,CDK6
GO: Biological Process	GO:0010959	regulation of metal ion transport	0.0003624	0.001626	6	TGFB1,RHOA,BAX,CAV1,PML,NEDD4
GO: Biological Process	GO:1903039	positive regulation of leukocyte cell-cell adhesion	0.0003641	0.001632	5	TGFB1,RHOA,PTPN11,MAP3K8,CAV1
GO: Biological Process	GO:0032846	positive regulation of homeostatic process	0.0003711	0.00166	5	TGFB1,BAX,CAV1,SIRT1,PML
GO: Biological Process	GO:0060560	developmental growth involved in morphogenesis	0.0003711	0.00166	5	TGFB1,ILK,YAP1,WNT5A,NOTCH1
GO: Biological Process	GO:0045666	positive regulation of neuron differentiation	0.0003781	0.00169	6	RHOA,ILK,WNT5A,NME1,EZH2,SIRT1
GO: Biological Process	GO:0009792	embryo development ending in birth or egg hatching	0.0003848	0.001718	8	CDX2,EPHA2,WNT5A,SALL4,RUNX1,PTCH1,CDH1,NOTCH1
GO: Biological Process	GO:0051924	regulation of calcium ion transport	0.0003853	0.001718	5	TGFB1,RHOA,BAX,CAV1,PML
GO: Biological Process	GO:0002011	morphogenesis of an epithelial sheet	0.0003947	0.001756	3	RHOA,WNT5A,NOTCH1
GO: Biological Process	GO:0008156	negative regulation of DNA replication	0.0003947	0.001756	3	TGFB1,PPARG,PML
GO: Biological Process	GO:0044344	cellular response to fibroblast growth factor stimulus	0.0003995	0.001776	4	PTPN11,WNT5A,CTGF,CBL
GO: Biological Process	GO:0032446	protein modification by small protein conjugation	0.0004069	0.001807	9	NPM1,RASSF1,PARK7,CAV1,PLK1,CBL,SIRT1,PML,NEDD4
GO: Biological Process	GO:0042886	amide transport	0.0004227	0.001867	6	RHOA,PTPN11,PPARG,SIRT1,CDH17,HDAC1
GO: Biological Process	GO:0048858	cell projection morphogenesis	0.0004237	0.001869	9	RHOA,VIM,PTPN11,ILK,UCHL1,WNT5A,RUNX3,NOTCH1,NEDD4
GO: Biological Process	GO:0009306	protein secretion	0.0004273	0.001883	7	TGFB1,PTPN11,WNT5A,SIRT1,NOTCH1,HDAC1,PML
GO: Biological Process	GO:0042698	ovulation cycle	0.0004339	0.00191	4	WNT5A,BAX,RUNX1,SIRT1
GO: Biological Process	GO:1903578	regulation of ATP metabolic process	0.0004377	0.001915	3	RHOA,PARK7,STAT3
GO: Biological Process	GO:0032370	positive regulation of lipid transport	0.0004377	0.001915	3	RUNX1,PTCH1,SIRT1
GO: Biological Process	GO:0021695	cerebellar cortex development	0.0004377	0.001915	3	PTPN11,GLI1,EZH2
GO: Biological Process	GO:0001974	blood vessel remodeling	0.0004377	0.001915	3	TGFB1,BAX,BCR
GO: Biological Process	GO:0071479	cellular response to ionizing radiation	0.0004377	0.001915	3	CDKN1A,YAP1,SIRT1
GO: Biological Process	GO:0009118	regulation of nucleoside metabolic process	0.0004377	0.001915	3	RHOA,PARK7,STAT3
GO: Biological Process	GO:0090066	regulation of anatomical structure size	0.0004465	0.001951	7	RHOA,NPM1,ILK,WNT5A,CAV1,SIRT1,TP73
GO: Biological Process	GO:0060688	regulation of morphogenesis of a branching structure	0.0004604	0.002001	3	TGFB1,WNT5A,CDH1
GO: Biological Process	GO:0060968	regulation of gene silencing	0.0004604	0.002001	3	TGFB1,SIRT1,STAT3
GO: Biological Process	GO:0060324	face development	0.0004604	0.002001	3	TGFB1,PTPN11,WNT5A
GO: Biological Process	GO:0009206	purine ribonucleoside triphosphate biosynthetic process	0.0004604	0.002001	3	TGFB1,NME1,STAT3
GO: Biological Process	GO:0043124	negative regulation of I-kappaB kinase/NF-kappaB signaling	0.0004604	0.002001	3	RHOA,SIRT1,HDAC1
GO: Biological Process	GO:0007162	negative regulation of cell adhesion	0.0004629	0.00201	5	TGFB1,PTPN11,KLF4,CDH1,NOTCH1
GO: Biological Process	GO:0071774	response to fibroblast growth factor	0.0004704	0.002041	4	PTPN11,WNT5A,CTGF,CBL
GO: Biological Process	GO:0043161	proteasome-mediated ubiquitin-dependent protein catabolic process	0.0004713	0.002043	6	UCHL1,PARK7,CAV1,PLK1,SIRT1,PML
GO: Biological Process	GO:0001959	regulation of cytokine-mediated signaling pathway	0.0004831	0.002089	4	PTPN11,WNT5A,CAV1,PPARG
GO: Biological Process	GO:1903707	negative regulation of hemopoiesis	0.0004831	0.002089	4	RUNX1,NME1,NOTCH1,CDK6
GO: Biological Process	GO:0009145	purine nucleoside triphosphate biosynthetic process	0.0004837	0.00209	3	TGFB1,NME1,STAT3
GO: Biological Process	GO:0042180	cellular ketone metabolic process	0.000497	0.002132	5	FOXO1,PARK7,CAV1,PPARG,SIRT1
GO: Biological Process	GO:0034502	protein localization to chromosome	0.0005078	0.002176	3	EZH2,PLK1,PML
GO: Biological Process	GO:0042113	B cell activation	0.0005238	0.002242	5	TGFB1,CDKN1A,KLF6,BAX,CDH17
GO: Biological Process	GO:0014706	striated muscle tissue development	0.0005242	0.002242	6	TGFB1,RHOA,WNT5A,CAV1,NOTCH1,TP73
GO: Biological Process	GO:0032922	circadian regulation of gene expression	0.0005327	0.002273	3	SIRT1,HDAC1,PML
GO: Biological Process	GO:0032677	regulation of interleukin-8 production	0.0005327	0.002273	3	WNT5A,PARK7,KLF4
GO: Biological Process	GO:0090002	establishment of protein localization to plasma membrane	0.000536	0.002285	4	JUP,EPHA2,PTCH1,CDH1
GO: Biological Process	GO:0009205	purine ribonucleoside triphosphate metabolic process	0.0005423	0.00231	5	TGFB1,RHOA,PARK7,NME1,STAT3
GO: Biological Process	GO:0043433	negative regulation of sequence-specific DNA binding transcription factor activity	0.0005499	0.00234	4	PTCH1,KLF4,EZH2,SIRT1
GO: Biological Process	GO:0010506	regulation of autophagy	0.0005517	0.002345	5	FOXO1,UCHL1,PARK7,SIRT1,NEDD4
GO: Biological Process	GO:2000756	regulation of peptidyl-lysine acetylation	0.0005583	0.002371	3	TGFB1,SIRT1,HDAC1
GO: Biological Process	GO:0006816	calcium ion transport	0.0005595	0.002373	6	TGFB1,RHOA,BAX,CTGF,CAV1,PML
GO: Biological Process	GO:0034976	response to endoplasmic reticulum stress	0.0005613	0.002378	5	PARK7,BAX,CAV1,SIRT1,PML
GO: Biological Process	GO:0060402	calcium ion transport into cytosol	0.000564	0.002383	4	TGFB1,BAX,CAV1,PML
GO: Biological Process	GO:1904018	positive regulation of vasculature development	0.000564	0.002383	4	WNT5A,RUNX1,SIRT1,NOTCH1
GO: Biological Process	GO:2000241	regulation of reproductive process	0.000564	0.002383	4	CDKN1B,WNT5A,RUNX1,NOTCH1
GO: Biological Process	GO:0050773	regulation of dendrite development	0.0005784	0.002429	4	RHOA,ILK,EZH2,NEDD4
GO: Biological Process	GO:0006611	protein export from nucleus	0.0005847	0.00245	3	TGFB1,PTPN11,PARK7
GO: Biological Process	GO:0001658	branching involved in ureteric bud morphogenesis	0.0005847	0.00245	3	TGFB1,ILK,PTCH1
GO: Biological Process	GO:0030509	BMP signaling pathway	0.000593	0.002483	4	ILK,WNT5A,CAV1,NOTCH1
GO: Biological Process	GO:0070372	regulation of ERK1 and ERK2 cascade	0.0006109	0.002552	5	PTPN11,EPHA2,CTGF,CAV1,KLF4
GO: Biological Process	GO:0009199	ribonucleoside triphosphate metabolic process	0.0006109	0.002552	5	TGFB1,RHOA,PARK7,NME1,STAT3
GO: Biological Process	GO:0009201	ribonucleoside triphosphate biosynthetic process	0.0006119	0.002552	3	TGFB1,NME1,STAT3
GO: Biological Process	GO:0019915	lipid storage	0.0006119	0.002552	3	CAV1,PPARG,SIRT1
GO: Biological Process	GO:0010256	endomembrane system organization	0.00062	0.002583	7	TGFB1,JUP,EPHA2,CAV1,PTCH1,PLK1,CDH1
GO: Biological Process	GO:0009144	purine nucleoside triphosphate metabolic process	0.0006211	0.002585	5	TGFB1,RHOA,PARK7,NME1,STAT3
GO: Biological Process	GO:0042692	muscle cell differentiation	0.0006278	0.00261	6	TGFB1,ILK,UCHL1,EZH2,NOTCH1,HDAC1
GO: Biological Process	GO:0051403	stress-activated MAPK cascade	0.0006316	0.002623	5	FOXO1,MAP3K8,WNT5A,CTGF,TP73
GO: Biological Process	GO:0071248	cellular response to metal ion	0.0006385	0.002647	4	CDKN1B,WNT5A,PPARG,CDH1
GO: Biological Process	GO:0061035	regulation of cartilage development	0.0006399	0.002647	3	TGFB1,WNT5A,CTGF
GO: Biological Process	GO:0003281	ventricular septum development	0.0006399	0.002647	3	WNT5A,SALL4,NOTCH1
GO: Biological Process	GO:0055024	regulation of cardiac muscle tissue development	0.0006399	0.002647	3	TGFB1,NOTCH1,TP73
GO: Biological Process	GO:1904063	negative regulation of cation transmembrane transport	0.0006687	0.002747	3	TGFB1,CAV1,NEDD4
GO: Biological Process	GO:0010660	regulation of muscle cell apoptotic process	0.0006687	0.002747	3	ILK,CAV1,SIRT1
GO: Biological Process	GO:0010498	proteasomal protein catabolic process	0.0006852	0.002812	6	UCHL1,PARK7,CAV1,PLK1,SIRT1,PML
GO: Biological Process	GO:2001020	regulation of response to DNA damage stimulus	0.0006864	0.002814	4	NPM1,SIRT1,TP73,PML
GO: Biological Process	GO:0001701	in utero embryonic development	0.0006937	0.002841	6	CDX2,SALL4,RUNX1,PTCH1,CDH1,NOTCH1
GO: Biological Process	GO:1901989	positive regulation of cell cycle phase transition	0.0006983	0.002855	3	TGFB1,NPM1,TP63
GO: Biological Process	GO:0032637	interleukin-8 production	0.0006983	0.002855	3	WNT5A,PARK7,KLF4
GO: Biological Process	GO:0009617	response to bacterium	0.0007001	0.002859	7	TGFB1,SPARC,EPHA2,WNT5A,CAV1,BCR,NOTCH1
GO: Biological Process	GO:0016241	regulation of macroautophagy	0.0007029	0.002868	4	UCHL1,PARK7,SIRT1,NEDD4
GO: Biological Process	GO:0044265	cellular macromolecule catabolic process	0.0007249	0.002955	9	UCHL1,PARK7,BAX,CAV1,PLK1,CBL,SIRT1,PML,NEDD4
GO: Biological Process	GO:1903845	negative regulation of cellular response to transforming growth factor beta stimulus	0.0007288	0.002956	3	TGFB1,CAV1,SIRT1
GO: Biological Process	GO:0003151	outflow tract morphogenesis	0.0007288	0.002956	3	ILK,WNT5A,NEDD4
GO: Biological Process	GO:0032652	regulation of interleukin-1 production	0.0007288	0.002956	3	WNT5A,HDAC1,PML
GO: Biological Process	GO:0030512	negative regulation of transforming growth factor beta receptor signaling pathway	0.0007288	0.002956	3	TGFB1,CAV1,SIRT1
GO: Biological Process	GO:0048645	animal organ formation	0.0007288	0.002956	3	WNT5A,TP63,NOTCH1
GO: Biological Process	GO:0048872	homeostasis of number of cells	0.0007433	0.003012	5	TGFB1,PTPN11,BAX,EZH2,CDK6
GO: Biological Process	GO:0006839	mitochondrial transport	0.0007552	0.003042	5	TP63,BAX,E2F1,STAT3,TP73
GO: Biological Process	GO:0018205	peptidyl-lysine modification	0.0007557	0.003042	6	TGFB1,PARK7,EZH2,SIRT1,HDAC1,PML
GO: Biological Process	GO:0014068	positive regulation of phosphatidylinositol 3-kinase signaling	0.00076	0.003047	3	CBL,SIRT1,NEDD4
GO: Biological Process	GO:0010717	regulation of epithelial to mesenchymal transition	0.00076	0.003047	3	TGFB1,EZH2,NOTCH1
GO: Biological Process	GO:0055117	regulation of cardiac muscle contraction	0.00076	0.003047	3	JUP,CTGF,CAV1
GO: Biological Process	GO:0060675	ureteric bud morphogenesis	0.00076	0.003047	3	TGFB1,ILK,PTCH1
GO: Biological Process	GO:1904892	regulation of STAT cascade	0.0007718	0.003089	4	CAV1,NOTCH1,STAT3,HDAC1
GO: Biological Process	GO:0046425	regulation of JAK-STAT cascade	0.0007718	0.003089	4	CAV1,NOTCH1,STAT3,HDAC1
GO: Biological Process	GO:0070371	ERK1 and ERK2 cascade	0.0007795	0.003116	5	PTPN11,EPHA2,CTGF,CAV1,KLF4
GO: Biological Process	GO:0001938	positive regulation of endothelial cell proliferation	0.0007922	0.003158	3	WNT5A,CAV1,SIRT1
GO: Biological Process	GO:0072171	mesonephric tubule morphogenesis	0.0007922	0.003158	3	TGFB1,ILK,PTCH1
GO: Biological Process	GO:0010595	positive regulation of endothelial cell migration	0.0007922	0.003158	3	TGFB1,SPARC,WNT5A
GO: Biological Process	GO:0006937	regulation of muscle contraction	0.0008079	0.003212	4	RHOA,JUP,CTGF,CAV1
GO: Biological Process	GO:0071772	response to BMP	0.0008079	0.003212	4	ILK,WNT5A,CAV1,NOTCH1
GO: Biological Process	GO:0071773	cellular response to BMP stimulus	0.0008079	0.003212	4	ILK,WNT5A,CAV1,NOTCH1
GO: Biological Process	GO:1900076	regulation of cellular response to insulin stimulus	0.0008251	0.003277	3	PTPN11,PPARG,SIRT1
GO: Biological Process	GO:0090087	regulation of peptide transport	0.0008428	0.003344	5	RHOA,PTPN11,PPARG,SIRT1,HDAC1
GO: Biological Process	GO:0051146	striated muscle cell differentiation	0.0008559	0.003373	5	TGFB1,UCHL1,EZH2,NOTCH1,HDAC1
GO: Biological Process	GO:0008593	regulation of Notch signaling pathway	0.0008589	0.003376	3	TP63,NOTCH1,STAT3
GO: Biological Process	GO:0010657	muscle cell apoptotic process	0.0008589	0.003376	3	ILK,CAV1,SIRT1
GO: Biological Process	GO:0036473	cell death in response to oxidative stress	0.0008589	0.003376	3	PARK7,SIRT1,PML
GO: Biological Process	GO:0071496	cellular response to external stimulus	0.0008825	0.003465	5	CDKN1A,FOXO1,CAV1,PPARG,SIRT1
GO: Biological Process	GO:0001707	mesoderm formation	0.0008936	0.003506	3	EPHA2,WNT5A,KLF4
GO: Biological Process	GO:0050708	regulation of protein secretion	0.0009031	0.003539	6	TGFB1,PTPN11,WNT5A,SIRT1,HDAC1,PML
GO: Biological Process	GO:0009141	nucleoside triphosphate metabolic process	0.0009098	0.003562	5	TGFB1,RHOA,PARK7,NME1,STAT3
GO: Biological Process	GO:0030335	positive regulation of cell migration	0.0009136	0.003574	6	TGFB1,SPARC,ILK,GLI1,WNT5A,NOTCH1
GO: Biological Process	GO:0035265	organ growth	0.0009237	0.003607	4	PTPN11,YAP1,NOTCH1,TP73
GO: Biological Process	GO:0001889	liver development	0.0009237	0.003607	4	GLI1,RUNX1,EZH2,NOTCH1
GO: Biological Process	GO:0003143	embryonic heart tube morphogenesis	0.0009292	0.003625	3	YAP1,WNT5A,NOTCH1
GO: Biological Process	GO:0051249	regulation of lymphocyte activation	0.000935	0.003644	6	TGFB1,CDKN1A,RHOA,PTPN11,MAP3K8,CAV1
GO: Biological Process	GO:0007267	cell-cell signaling	0.0009563	0.0037	10	PTPN11,GLI1,WNT5A,TP63,PARK7,CTGF,PPARG,RUNX1,SIRT1,HDAC1
GO: Biological Process	GO:0001756	somitogenesis	0.0009657	0.003732	3	CDX2,WNT5A,NOTCH1
GO: Biological Process	GO:0051260	protein homooligomerization	0.0009807	0.003787	5	NPM1,TP63,BAX,CAV1,CDH1
GO: Biological Process	GO:0016331	morphogenesis of embryonic epithelium	0.0009857	0.003799	4	WNT5A,TP63,SALL4,PTCH1
GO: Biological Process	GO:0061008	hepaticobiliary system development	0.0009857	0.003799	4	GLI1,RUNX1,EZH2,NOTCH1
GO: Biological Process	GO:0009142	nucleoside triphosphate biosynthetic process	0.001003	0.003859	3	TGFB1,NME1,STAT3
GO: Biological Process	GO:0042509	regulation of tyrosine phosphorylation of STAT protein	0.001003	0.003859	3	CAV1,STAT3,HDAC1
GO: Biological Process	GO:0070838	divalent metal ion transport	0.001025	0.003937	6	TGFB1,RHOA,BAX,CTGF,CAV1,PML
GO: Biological Process	GO:0046883	regulation of hormone secretion	0.001025	0.003937	5	PTPN11,PPARG,RUNX1,SIRT1,HDAC1
GO: Biological Process	GO:0006367	transcription initiation from RNA polymerase II promoter	0.001029	0.003946	4	YAP1,CTGF,PPARG,NOTCH1
GO: Biological Process	GO:1903051	negative regulation of proteolysis involved in cellular protein catabolic process	0.001041	0.003988	3	PARK7,PLK1,PML
GO: Biological Process	GO:0048332	mesoderm morphogenesis	0.001041	0.003988	3	EPHA2,WNT5A,KLF4
GO: Biological Process	GO:0072511	divalent inorganic cation transport	0.00106	0.004046	6	TGFB1,RHOA,BAX,CTGF,CAV1,PML
GO: Biological Process	GO:2000147	positive regulation of cell motility	0.00106	0.004046	6	TGFB1,SPARC,ILK,GLI1,WNT5A,NOTCH1
GO: Biological Process	GO:0048592	eye morphogenesis	0.001073	0.004079	4	EPHA2,WNT5A,BAX,STAT3
GO: Biological Process	GO:0002367	cytokine production involved in immune response	0.00108	0.004096	3	TGFB1,WNT5A,SIRT1
GO: Biological Process	GO:2000648	positive regulation of stem cell proliferation	0.00108	0.004096	3	WNT5A,TP63,NOTCH1
GO: Biological Process	GO:0072078	nephron tubule morphogenesis	0.00108	0.004096	3	TGFB1,ILK,PTCH1
GO: Biological Process	GO:0048469	cell maturation	0.001096	0.00415	4	CDKN1A,PPARG,RUNX1,RUNX3
GO: Biological Process	GO:0032612	interleukin-1 production	0.001121	0.004233	3	WNT5A,HDAC1,PML
GO: Biological Process	GO:0007422	peripheral nervous system development	0.001121	0.004233	3	ILK,RUNX1,RUNX3
GO: Biological Process	GO:0043407	negative regulation of MAP kinase activity	0.001121	0.004233	3	UCHL1,CAV1,TP73
GO: Biological Process	GO:0072088	nephron epithelium morphogenesis	0.001162	0.00438	3	TGFB1,ILK,PTCH1
GO: Biological Process	GO:0007260	tyrosine phosphorylation of STAT protein	0.001162	0.00438	3	CAV1,STAT3,HDAC1
GO: Biological Process	GO:0031295	T cell costimulation	0.001204	0.00451	3	PTPN11,MAP3K8,CAV1
GO: Biological Process	GO:0010508	positive regulation of autophagy	0.001204	0.00451	3	FOXO1,PARK7,SIRT1
GO: Biological Process	GO:0051272	positive regulation of cellular component movement	0.00121	0.00453	6	TGFB1,SPARC,ILK,GLI1,WNT5A,NOTCH1
GO: Biological Process	GO:0032147	activation of protein kinase activity	0.001236	0.004622	5	PTPN11,MAP3K8,WNT5A,PARK7,TP73
GO: Biological Process	GO:0032104	regulation of response to extracellular stimulus	0.001238	0.004624	4	UCHL1,PARK7,SIRT1,NEDD4
GO: Biological Process	GO:0032107	regulation of response to nutrient levels	0.001238	0.004624	4	UCHL1,PARK7,SIRT1,NEDD4
GO: Biological Process	GO:0031294	lymphocyte costimulation	0.001246	0.004645	3	PTPN11,MAP3K8,CAV1
GO: Biological Process	GO:0072028	nephron morphogenesis	0.001246	0.004645	3	TGFB1,ILK,PTCH1
GO: Biological Process	GO:1903034	regulation of response to wounding	0.001277	0.004756	6	WNT5A,PARK7,CAV1,PPARG,KLF4,BCR
GO: Biological Process	GO:0014031	mesenchymal cell development	0.001289	0.004788	4	TGFB1,WNT5A,EZH2,NOTCH1
GO: Biological Process	GO:0032092	positive regulation of protein binding	0.00129	0.004788	3	WNT5A,PARK7,CAV1
GO: Biological Process	GO:0061333	renal tubule morphogenesis	0.00129	0.004788	3	TGFB1,ILK,PTCH1
GO: Biological Process	GO:1903363	negative regulation of cellular protein catabolic process	0.00129	0.004788	3	PARK7,PLK1,PML
GO: Biological Process	GO:0040017	positive regulation of locomotion	0.001305	0.004808	6	TGFB1,SPARC,ILK,GLI1,WNT5A,NOTCH1
GO: Biological Process	GO:0010608	posttranscriptional regulation of gene expression	0.001305	0.004808	6	TGFB1,NPM1,E2F1,CAV1,STAT3,PML
GO: Biological Process	GO:0032102	negative regulation of response to external stimulus	0.001306	0.004809	5	WNT5A,PPARG,KLF4,BCR,NOTCH1
GO: Biological Process	GO:0031330	negative regulation of cellular catabolic process	0.001314	0.004834	4	PARK7,PLK1,STAT3,PML
GO: Biological Process	GO:0030001	metal ion transport	0.001333	0.004897	8	TGFB1,CDKN1B,RHOA,BAX,CTGF,CAV1,PML,NEDD4
GO: Biological Process	GO:0006942	regulation of striated muscle contraction	0.001335	0.004897	3	JUP,CTGF,CAV1
GO: Biological Process	GO:0043331	response to dsRNA	0.001335	0.004897	3	TGFB1,NPM1,CAV1
GO: Biological Process	GO:0051168	nuclear export	0.001341	0.004913	4	TGFB1,NPM1,PTPN11,PARK7
GO: Biological Process	GO:0072655	establishment of protein localization to mitochondrion	0.001367	0.004997	4	TP63,BAX,E2F1,TP73
GO: Biological Process	GO:0050770	regulation of axonogenesis	0.001367	0.004997	4	RHOA,VIM,ILK,WNT5A
GO: Biological Process	GO:0031398	positive regulation of protein ubiquitination	0.001367	0.004997	4	NPM1,RASSF1,CAV1,PLK1
GO: Biological Process	GO:0031589	cell-substrate adhesion	0.00138	0.00503	5	RHOA,ILK,CTGF,NOTCH1,CDK6
GO: Biological Process	GO:1904894	positive regulation of STAT cascade	0.001381	0.00503	3	NOTCH1,STAT3,HDAC1
GO: Biological Process	GO:0046427	positive regulation of JAK-STAT cascade	0.001381	0.00503	3	NOTCH1,STAT3,HDAC1
GO: Biological Process	GO:0050764	regulation of phagocytosis	0.001381	0.00503	3	TGFB1,PPARG,BCR
GO: Biological Process	GO:0018107	peptidyl-threonine phosphorylation	0.001428	0.005153	3	TGFB1,WNT5A,PLK1
GO: Biological Process	GO:0045445	myoblast differentiation	0.001428	0.005153	3	TGFB1,ILK,NOTCH1
GO: Biological Process	GO:0097696	STAT cascade	0.001448	0.005203	4	CAV1,NOTCH1,STAT3,HDAC1
GO: Biological Process	GO:0007259	JAK-STAT cascade	0.001448	0.005203	4	CAV1,NOTCH1,STAT3,HDAC1
GO: Biological Process	GO:0048864	stem cell development	0.001448	0.005203	4	TGFB1,WNT5A,EZH2,NOTCH1
GO: Biological Process	GO:0007519	skeletal muscle tissue development	0.001448	0.005203	4	TGFB1,RHOA,CAV1,NOTCH1
GO: Biological Process	GO:0043269	regulation of ion transport	0.001455	0.005223	7	TGFB1,RHOA,PARK7,BAX,CAV1,PML,NEDD4
GO: Biological Process	GO:0034766	negative regulation of ion transmembrane transport	0.001475	0.005286	3	TGFB1,CAV1,NEDD4
GO: Biological Process	GO:0040014	regulation of multicellular organism growth	0.001475	0.005286	3	PTPN11,PTCH1,STAT3
GO: Biological Process	GO:0050863	regulation of T cell activation	0.001477	0.005286	5	TGFB1,RHOA,PTPN11,MAP3K8,CAV1
GO: Biological Process	GO:0019216	regulation of lipid metabolic process	0.001496	0.005353	5	TGFB1,CAV1,PPARG,KLF4,SIRT1
GO: Biological Process	GO:0070585	protein localization to mitochondrion	0.001505	0.005377	4	TP63,BAX,E2F1,TP73
GO: Biological Process	GO:0035050	embryonic heart tube development	0.001524	0.005443	3	YAP1,WNT5A,NOTCH1
GO: Biological Process	GO:0060348	bone development	0.001533	0.005471	4	TGFB1,RHOA,PTPN11,SPARC
GO: Biological Process	GO:0007492	endoderm development	0.001574	0.005558	3	TGFB1,NOTCH1,HDAC1
GO: Biological Process	GO:0032091	negative regulation of protein binding	0.001574	0.005558	3	PARK7,BAX,CAV1
GO: Biological Process	GO:0007265	Ras protein signal transduction	0.001578	0.005563	5	CDKN1A,RHOA,RASSF1,PARK7,BCR
GO: Biological Process	GO:1903522	regulation of blood circulation	0.001578	0.005563	5	RHOA,JUP,CTGF,CAV1,SIRT1
GO: Biological Process	GO:0006109	regulation of carbohydrate metabolic process	0.001592	0.005607	4	TGFB1,FOXO1,SIRT1,STAT3
GO: Biological Process	GO:0071705	nitrogen compound transport	0.001601	0.005636	8	RHOA,NPM1,PTPN11,PARK7,PPARG,SIRT1,CDH17,HDAC1
GO: Biological Process	GO:0031058	positive regulation of histone modification	0.001625	0.005704	3	TGFB1,SIRT1,PML
GO: Biological Process	GO:0018210	peptidyl-threonine modification	0.001625	0.005704	3	TGFB1,WNT5A,PLK1
GO: Biological Process	GO:0001824	blastocyst development	0.001625	0.005704	3	CDX2,SALL4,CDH1
GO: Biological Process	GO:0008361	regulation of cell size	0.001652	0.005794	4	NPM1,ILK,WNT5A,TP73
GO: Biological Process	GO:0031016	pancreas development	0.001676	0.005876	3	FOXO1,WNT5A,CDK6
GO: Biological Process	GO:0048762	mesenchymal cell differentiation	0.001682	0.005891	4	TGFB1,WNT5A,EZH2,NOTCH1
GO: Biological Process	GO:0019725	cellular homeostasis	0.001684	0.005892	8	TGFB1,FOXO1,NPM1,BAX,CAV1,NME1,SIRT1,PML
GO: Biological Process	GO:0044248	cellular catabolic process	0.001743	0.006052	12	TGFB1,FOXO1,UCHL1,PARK7,BAX,CAV1,PLK1,CBL,SIRT1,STAT3,PML,NEDD4
GO: Biological Process	GO:0060538	skeletal muscle organ development	0.001745	0.006054	4	TGFB1,RHOA,CAV1,NOTCH1
GO: Biological Process	GO:0032496	response to lipopolysaccharide	0.001751	0.00607	5	TGFB1,SPARC,WNT5A,BCR,NOTCH1
GO: Biological Process	GO:0006812	cation transport	0.001766	0.006117	9	TGFB1,CDKN1B,RHOA,PARK7,BAX,CTGF,CAV1,PML,NEDD4
GO: Biological Process	GO:0051222	positive regulation of protein transport	0.001778	0.006156	6	TGFB1,RHOA,JUP,WNT5A,CDH1,SIRT1
GO: Biological Process	GO:0045740	positive regulation of DNA replication	0.001783	0.006157	3	NPM1,GLI1,KLF4
GO: Biological Process	GO:0046620	regulation of organ growth	0.001783	0.006157	3	YAP1,NOTCH1,TP73
GO: Biological Process	GO:0000079	regulation of cyclin-dependent protein serine/threonine kinase activity	0.001783	0.006157	3	CDKN1A,CDKN1B,PLK1
GO: Biological Process	GO:0050727	regulation of inflammatory response	0.001819	0.006275	5	WNT5A,PARK7,PPARG,KLF4,BCR
GO: Biological Process	GO:0032507	maintenance of protein location in cell	0.001838	0.006316	3	JUP,CAV1,PML
GO: Biological Process	GO:0032941	secretion by tissue	0.001838	0.006316	3	CAV1,NME1,TP73
GO: Biological Process	GO:0045638	negative regulation of myeloid cell differentiation	0.001838	0.006316	3	RUNX1,NME1,CDK6
GO: Biological Process	GO:0007276	gamete generation	0.001869	0.006386	7	TGFB1,GLI1,TP63,BAX,E2F1,SIRT1,NOTCH1
GO: Biological Process	GO:0050776	regulation of immune response	0.001872	0.006386	8	TGFB1,PTPN11,WNT5A,BAX,CAV1,PPARG,BCR,SIRT1
GO: Biological Process	GO:0007160	cell-matrix adhesion	0.001874	0.006386	4	RHOA,ILK,CTGF,CDK6
GO: Biological Process	GO:1903322	positive regulation of protein modification by small protein conjugation or removal	0.001874	0.006386	4	NPM1,RASSF1,CAV1,PLK1
GO: Biological Process	GO:0006936	muscle contraction	0.001889	0.006432	5	RHOA,VIM,JUP,CTGF,CAV1
GO: Biological Process	GO:0034763	negative regulation of transmembrane transport	0.001894	0.006443	3	TGFB1,CAV1,NEDD4
GO: Biological Process	GO:0034110	regulation of homotypic cell-cell adhesion	0.001937	0.006584	5	TGFB1,RHOA,PTPN11,MAP3K8,CAV1
GO: Biological Process	GO:0042787	protein ubiquitination involved in ubiquitin-dependent protein catabolic process	0.001941	0.006594	4	PLK1,CBL,PML,NEDD4
GO: Biological Process	GO:2001243	negative regulation of intrinsic apoptotic signaling pathway	0.001951	0.006621	3	PARK7,SIRT1,HDAC1
GO: Biological Process	GO:0007584	response to nutrient	0.001975	0.006694	4	TGFB1,SPARC,CAV1,PPARG
GO: Biological Process	GO:0032869	cellular response to insulin stimulus	0.001975	0.006694	4	FOXO1,PTPN11,PPARG,SIRT1
GO: Biological Process	GO:0019217	regulation of fatty acid metabolic process	0.002009	0.006741	3	CAV1,PPARG,SIRT1
GO: Biological Process	GO:0002027	regulation of heart rate	0.002009	0.006741	3	JUP,CAV1,SIRT1
GO: Biological Process	GO:1904029	regulation of cyclin-dependent protein kinase activity	0.002068	0.006934	3	CDKN1A,CDKN1B,PLK1
GO: Biological Process	GO:0043467	regulation of generation of precursor metabolites and energy	0.002128	0.00713	3	RHOA,PARK7,STAT3
GO: Biological Process	GO:0046879	hormone secretion	0.002137	0.007149	5	PTPN11,PPARG,RUNX1,SIRT1,HDAC1
GO: Biological Process	GO:0002237	response to molecule of bacterial origin	0.002137	0.007149	5	TGFB1,SPARC,WNT5A,BCR,NOTCH1
GO: Biological Process	GO:2000106	regulation of leukocyte apoptotic process	0.002189	0.007259	3	WNT5A,BAX,SIRT1
GO: Biological Process	GO:0060993	kidney morphogenesis	0.002189	0.007259	3	TGFB1,ILK,PTCH1
GO: Biological Process	GO:0048738	cardiac muscle tissue development	0.002227	0.007377	4	TGFB1,WNT5A,NOTCH1,TP73
GO: Biological Process	GO:0046128	purine ribonucleoside metabolic process	0.002243	0.007425	5	TGFB1,RHOA,PARK7,NME1,STAT3
GO: Biological Process	GO:0042451	purine nucleoside biosynthetic process	0.002252	0.007436	3	TGFB1,NME1,STAT3
GO: Biological Process	GO:0046129	purine ribonucleoside biosynthetic process	0.002252	0.007436	3	TGFB1,NME1,STAT3
GO: Biological Process	GO:0070252	actin-mediated cell contraction	0.002252	0.007436	3	VIM,JUP,CAV1
GO: Biological Process	GO:0007596	blood coagulation	0.002297	0.007581	5	RHOA,PTPN11,ILK,CAV1,HDAC1
GO: Biological Process	GO:0043255	regulation of carbohydrate biosynthetic process	0.002315	0.007603	3	TGFB1,FOXO1,SIRT1
GO: Biological Process	GO:0001843	neural tube closure	0.002315	0.007603	3	WNT5A,SALL4,PTCH1
GO: Biological Process	GO:0050886	endocrine process	0.002315	0.007603	3	RHOA,PTPN11,RUNX1
GO: Biological Process	GO:0042278	purine nucleoside metabolic process	0.002325	0.007623	5	TGFB1,RHOA,PARK7,NME1,STAT3
GO: Biological Process	GO:0009150	purine ribonucleotide metabolic process	0.002351	0.007702	6	TGFB1,RHOA,WNT5A,PARK7,NME1,STAT3
GO: Biological Process	GO:0045861	negative regulation of proteolysis	0.002352	0.007702	5	PARK7,KLF4,PLK1,CDH1,PML
GO: Biological Process	GO:0060606	tube closure	0.002379	0.007773	3	WNT5A,SALL4,PTCH1
GO: Biological Process	GO:0043500	muscle adaptation	0.002379	0.007773	3	KLF4,EZH2,NEDD4
GO: Biological Process	GO:0043903	regulation of symbiosis, encompassing mutualism through parasitism	0.00238	0.007773	4	CAV1,NOTCH1,HDAC1,PML
GO: Biological Process	GO:0032409	regulation of transporter activity	0.002419	0.007896	4	PARK7,CAV1,PPARG,NEDD4
GO: Biological Process	GO:0007599	hemostasis	0.002437	0.007899	5	RHOA,PTPN11,ILK,CAV1,HDAC1
GO: Biological Process	GO:0050817	coagulation	0.002437	0.007899	5	RHOA,PTPN11,ILK,CAV1,HDAC1
GO: Biological Process	GO:0001657	ureteric bud development	0.002445	0.007899	3	TGFB1,ILK,PTCH1
GO: Biological Process	GO:1903844	regulation of cellular response to transforming growth factor beta stimulus	0.002445	0.007899	3	TGFB1,CAV1,SIRT1
GO: Biological Process	GO:0007589	body fluid secretion	0.002445	0.007899	3	CAV1,NME1,TP73
GO: Biological Process	GO:0035282	segmentation	0.002445	0.007899	3	CDX2,WNT5A,NOTCH1
GO: Biological Process	GO:0003279	cardiac septum development	0.002445	0.007899	3	WNT5A,SALL4,NOTCH1
GO: Biological Process	GO:0017015	regulation of transforming growth factor beta receptor signaling pathway	0.002445	0.007899	3	TGFB1,CAV1,SIRT1
GO: Biological Process	GO:0032872	regulation of stress-activated MAPK cascade	0.002459	0.007899	4	FOXO1,WNT5A,CTGF,TP73
GO: Biological Process	GO:2000021	regulation of ion homeostasis	0.002459	0.007899	4	TGFB1,BAX,CAV1,PML
GO: Biological Process	GO:0009914	hormone transport	0.002495	0.007899	5	PTPN11,PPARG,RUNX1,SIRT1,HDAC1
GO: Biological Process	GO:0070302	regulation of stress-activated protein kinase signaling cascade	0.002499	0.007899	4	FOXO1,WNT5A,CTGF,TP73
GO: Biological Process	GO:0072164	mesonephric tubule development	0.002512	0.007899	3	TGFB1,ILK,PTCH1
GO: Biological Process	GO:0090100	positive regulation of transmembrane receptor protein serine/threonine kinase signaling pathway	0.002512	0.007899	3	TGFB1,ILK,NOTCH1
GO: Biological Process	GO:0048640	negative regulation of developmental growth	0.002512	0.007899	3	WNT5A,PTCH1,TP73
GO: Biological Process	GO:0072163	mesonephric epithelium development	0.002512	0.007899	3	TGFB1,ILK,PTCH1
GO: Biological Process	GO:0045185	maintenance of protein location	0.00258	0.007948	3	JUP,CAV1,PML
GO: Biological Process	GO:0051651	maintenance of location in cell	0.002649	0.008139	3	JUP,CAV1,PML
GO: Biological Process	GO:0014020	primary neural tube formation	0.002649	0.008139	3	WNT5A,SALL4,PTCH1
GO: Biological Process	GO:0051224	negative regulation of protein transport	0.002665	0.008156	4	PTPN11,PARK7,HDAC1,PML
GO: Biological Process	GO:0009259	ribonucleotide metabolic process	0.002697	0.008248	6	TGFB1,RHOA,WNT5A,PARK7,NME1,STAT3
GO: Biological Process	GO:1900542	regulation of purine nucleotide metabolic process	0.002707	0.008274	4	RHOA,WNT5A,PARK7,STAT3
GO: Biological Process	GO:0033273	response to vitamin	0.002719	0.008303	3	TGFB1,SPARC,PPARG
GO: Biological Process	GO:0032535	regulation of cellular component size	0.002766	0.008443	5	RHOA,NPM1,ILK,WNT5A,TP73
GO: Biological Process	GO:0010634	positive regulation of epithelial cell migration	0.00279	0.008502	3	TGFB1,SPARC,WNT5A
GO: Biological Process	GO:0001823	mesonephros development	0.00279	0.008502	3	TGFB1,ILK,PTCH1
GO: Biological Process	GO:0006163	purine nucleotide metabolic process	0.002795	0.008512	6	TGFB1,RHOA,WNT5A,PARK7,NME1,STAT3
GO: Biological Process	GO:0007283	spermatogenesis	0.002845	0.008627	6	GLI1,TP63,BAX,E2F1,SIRT1,NOTCH1
GO: Biological Process	GO:0022602	ovulation cycle process	0.002862	0.008672	3	BAX,RUNX1,SIRT1
GO: Biological Process	GO:0048232	male gamete generation	0.002871	0.008691	6	GLI1,TP63,BAX,E2F1,SIRT1,NOTCH1
GO: Biological Process	GO:0006352	DNA-templated transcription, initiation	0.002927	0.008855	4	YAP1,CTGF,PPARG,NOTCH1
GO: Biological Process	GO:0021549	cerebellum development	0.003011	0.009097	3	PTPN11,GLI1,EZH2
GO: Biological Process	GO:0090276	regulation of peptide hormone secretion	0.003064	0.009204	4	PTPN11,PPARG,SIRT1,HDAC1
GO: Biological Process	GO:0006140	regulation of nucleotide metabolic process	0.003064	0.009204	4	RHOA,WNT5A,PARK7,STAT3
GO: Biological Process	GO:0009612	response to mechanical stimulus	0.003064	0.009204	4	JUP,CAV1,PPARG,PTCH1
GO: Biological Process	GO:0009266	response to temperature stimulus	0.003064	0.009204	4	CDKN1A,FOXO1,PPARG,SIRT1
GO: Biological Process	GO:0019693	ribose phosphate metabolic process	0.00308	0.009243	6	TGFB1,RHOA,WNT5A,PARK7,NME1,STAT3
GO: Biological Process	GO:1904950	negative regulation of establishment of protein localization	0.003111	0.009325	4	PTPN11,PARK7,HDAC1,PML
GO: Biological Process	GO:0009895	negative regulation of catabolic process	0.003111	0.009325	4	PARK7,PLK1,STAT3,PML
GO: Biological Process	GO:0042391	regulation of membrane potential	0.003127	0.009365	5	JUP,PARK7,BAX,CAV1,NEDD4
GO: Biological Process	GO:1904062	regulation of cation transmembrane transport	0.003159	0.009441	4	TGFB1,BAX,CAV1,NEDD4
GO: Biological Process	GO:0009119	ribonucleoside metabolic process	0.003161	0.009441	5	TGFB1,RHOA,PARK7,NME1,STAT3
GO: Biological Process	GO:0006641	triglyceride metabolic process	0.003164	0.009441	3	PTPN11,CAV1,SIRT1
GO: Biological Process	GO:0032273	positive regulation of protein polymerization	0.003164	0.009441	3	CDKN1B,RHOA,CAV1
GO: Biological Process	GO:0051053	negative regulation of DNA metabolic process	0.003164	0.009441	3	TGFB1,PPARG,PML
GO: Biological Process	GO:0055082	cellular chemical homeostasis	0.003195	0.009517	7	TGFB1,FOXO1,BAX,CAV1,NME1,SIRT1,PML
GO: Biological Process	GO:0016358	dendrite development	0.003206	0.009517	4	RHOA,ILK,EZH2,NEDD4
GO: Biological Process	GO:0042752	regulation of circadian rhythm	0.003242	0.009599	3	PPARG,EZH2,PML
GO: Biological Process	GO:1903749	positive regulation of establishment of protein localization to mitochondrion	0.003242	0.009599	3	TP63,E2F1,TP73
GO: Biological Process	GO:0050730	regulation of peptidyl-tyrosine phosphorylation	0.003255	0.00963	4	TGFB1,CAV1,STAT3,HDAC1
GO: Biological Process	GO:0002791	regulation of peptide secretion	0.003303	0.009768	4	PTPN11,PPARG,SIRT1,HDAC1
GO: Biological Process	GO:0006935	chemotaxis	0.003328	0.009834	6	TGFB1,RHOA,EPHA2,WNT5A,RUNX3,NOTCH1
GO: Biological Process	GO:0046034	ATP metabolic process	0.003353	0.009892	4	TGFB1,RHOA,PARK7,STAT3
GO: Biological Process	GO:0008016	regulation of heart contraction	0.003353	0.009892	4	JUP,CTGF,CAV1,SIRT1
GO: Biological Process	GO:0006325	chromatin organization	0.003359	0.009905	7	TGFB1,NPM1,TP63,EZH2,SIRT1,HDAC1,PML
GO: Biological Process	GO:0042330	taxis	0.003386	0.009975	6	TGFB1,RHOA,EPHA2,WNT5A,RUNX3,NOTCH1
GO: Cellular Component	GO:0000785	chromatin	1.41e-10	4.245e-08	13	TP63,PARK7,E2F1,SALL4,RUNX3,KLF4,EZH2,PLK1,SIRT1,STAT3,HDAC1,TP73,NEDD4
GO: Cellular Component	GO:0005694	chromosome	5.078e-09	7.642e-07	15	CDX2,TP63,PARK7,E2F1,SALL4,RUNX3,KLF4,EZH2,PLK1,SIRT1,STAT3,HDAC1,TP73,PML,NEDD4
GO: Cellular Component	GO:0044427	chromosomal part	1.053e-08	1.056e-06	14	TP63,PARK7,E2F1,SALL4,RUNX3,KLF4,EZH2,PLK1,SIRT1,STAT3,HDAC1,TP73,PML,NEDD4
GO: Cellular Component	GO:0000228	nuclear chromosome	1.213e-07	9.131e-06	11	CDX2,TP63,E2F1,RUNX3,KLF4,EZH2,PLK1,SIRT1,STAT3,HDAC1,PML
GO: Cellular Component	GO:0048471	perinuclear region of cytoplasm	1.627e-07	9.795e-06	12	CDKN1A,VIM,BAX,CTGF,CAV1,PPARG,NME1,PTCH1,CBL,CDH1,HDAC1,NEDD4
GO: Cellular Component	GO:0005667	transcription factor complex	2.843e-07	1.426e-05	9	YAP1,TP63,E2F1,SALL4,PPARG,KLF4,STAT3,HDAC1,TP73
GO: Cellular Component	GO:0044454	nuclear chromosome part	6.413e-07	2.758e-05	10	TP63,E2F1,RUNX3,KLF4,EZH2,PLK1,SIRT1,STAT3,HDAC1,PML
GO: Cellular Component	GO:0000790	nuclear chromatin	1.339e-06	5.038e-05	8	TP63,E2F1,RUNX3,KLF4,EZH2,SIRT1,STAT3,HDAC1
GO: Cellular Component	GO:0005912	adherens junction	2.703e-06	9.039e-05	9	RHOA,NPM1,VIM,JUP,ILK,EPHA2,CAV1,CDH1,NOTCH1
GO: Cellular Component	GO:0070161	anchoring junction	3.7e-06	0.0001114	9	RHOA,NPM1,VIM,JUP,ILK,EPHA2,CAV1,CDH1,NOTCH1
GO: Cellular Component	GO:0005925	focal adhesion	5.348e-06	0.0001463	8	RHOA,NPM1,VIM,JUP,ILK,EPHA2,CAV1,CDH1
GO: Cellular Component	GO:0005924	cell-substrate adherens junction	5.867e-06	0.0001472	8	RHOA,NPM1,VIM,JUP,ILK,EPHA2,CAV1,CDH1
GO: Cellular Component	GO:0030055	cell-substrate junction	6.429e-06	0.0001489	8	RHOA,NPM1,VIM,JUP,ILK,EPHA2,CAV1,CDH1
GO: Cellular Component	GO:0098590	plasma membrane region	7.322e-06	0.0001574	12	RHOA,JUP,EPHA2,CAV1,NME1,PTCH1,CBL,BCR,CDH1,NOTCH1,CDH17,NEDD4
GO: Cellular Component	GO:0030424	axon	9.732e-06	0.0001833	9	TGFB1,RHOA,VIM,ILK,UCHL1,PARK7,PTCH1,CDH1,SIRT1
GO: Cellular Component	GO:0098589	membrane region	9.743e-06	0.0001833	13	RHOA,JUP,EPHA2,PARK7,CAV1,NME1,PTCH1,CBL,BCR,CDH1,NOTCH1,CDH17,NEDD4
GO: Cellular Component	GO:0043005	neuron projection	2.88e-05	0.0004937	12	TGFB1,RHOA,VIM,ILK,UCHL1,TP63,PARK7,PTCH1,CBL,CDH1,SIRT1,HDAC1
GO: Cellular Component	GO:0030054	cell junction	2.952e-05	0.0004937	12	RHOA,NPM1,VIM,JUP,PTPN11,ILK,EPHA2,CAV1,BCR,CDH1,NOTCH1,TP73
GO: Cellular Component	GO:0031252	cell leading edge	4.822e-05	0.0007639	7	RHOA,VIM,ILK,EPHA2,NME1,CDH1,CDK6
GO: Cellular Component	GO:0009986	cell surface	5.115e-05	0.0007698	10	TGFB1,RHOA,MST1R,SPARC,EPHA2,WNT5A,CAV1,CDH1,NOTCH1,CDH17
GO: Cellular Component	GO:0005901	caveola	9.702e-05	0.001391	4	CAV1,PTCH1,CBL,CDH1
GO: Cellular Component	GO:0044853	plasma membrane raft	0.0001373	0.001879	4	CAV1,PTCH1,CBL,CDH1
GO: Cellular Component	GO:0099568	cytoplasmic region	0.0001552	0.002032	6	RHOA,UCHL1,CTGF,CAV1,CDH1,NEDD4
GO: Cellular Component	GO:0045121	membrane raft	0.0002044	0.002461	6	PARK7,CAV1,PTCH1,CBL,CDH1,NEDD4
GO: Cellular Component	GO:0098857	membrane microdomain	0.0002044	0.002461	6	PARK7,CAV1,PTCH1,CBL,CDH1,NEDD4
GO: Cellular Component	GO:0005739	mitochondrion	0.000311	0.003467	13	RHOA,FOXO1,PTPN11,SPARC,TP63,PARK7,BAX,E2F1,CAV1,NME1,SIRT1,STAT3,TP73
GO: Cellular Component	GO:0097458	neuron part	0.000339	0.00351	12	TGFB1,RHOA,VIM,ILK,UCHL1,TP63,PARK7,PTCH1,CBL,CDH1,SIRT1,HDAC1
GO: Cellular Component	GO:0044798	nuclear transcription factor complex	0.0003498	0.00351	4	E2F1,PPARG,KLF4,STAT3
GO: Cellular Component	GO:0044463	cell projection part	0.0004749	0.004611	10	RHOA,ILK,GLI1,EPHA2,UCHL1,NME1,PTCH1,CBL,CDH1,SIRT1
GO: Cellular Component	GO:0005938	cell cortex	0.0005297	0.004983	5	RHOA,CTGF,CAV1,CDH1,NEDD4
GO: Cellular Component	GO:0097517	contractile actin filament bundle	0.0006584	0.005829	3	MST1R,PTPN11,ILK
GO: Cellular Component	GO:0001725	stress fiber	0.0006584	0.005829	3	MST1R,PTPN11,ILK
GO: Cellular Component	GO:0031012	extracellular matrix	0.0008033	0.006676	6	TGFB1,SPARC,ILK,WNT5A,CTGF,RUNX1
GO: Cellular Component	GO:0001726	ruffle	0.000838	0.006676	4	RHOA,EPHA2,NME1,CDK6
GO: Cellular Component	GO:0032432	actin filament bundle	0.0008428	0.006676	3	MST1R,PTPN11,ILK
GO: Cellular Component	GO:0042641	actomyosin	0.0009821	0.00758	3	MST1R,PTPN11,ILK
GO: Cellular Component	GO:0044430	cytoskeletal part	0.001112	0.008166	11	NPM1,MST1R,VIM,JUP,PTPN11,ILK,RASSF1,NME1,PLK1,CDH1,CDK6
GO: Cellular Component	GO:0030027	lamellipodium	0.001196	0.008521	4	RHOA,ILK,EPHA2,CDH1
GO: Cellular Component	GO:0032587	ruffle membrane	0.001217	0.008521	3	RHOA,EPHA2,NME1
GO: Cellular Component	GO:0000792	heterochromatin	0.001392	0.009523	3	SALL4,SIRT1,HDAC1
Domain	2.60.40.720	-	5.666e-10	1.332e-07	4	TP63,RUNX1,RUNX3,TP73
Domain	IPR012346	p53/RUNT-type_TF_DNA-bd	5.666e-10	1.332e-07	4	TP63,RUNX1,RUNX3,TP73
Domain	IPR008967	p53-like_TF_DNA-bd	2.332e-07	3.653e-05	5	TP63,RUNX1,RUNX3,STAT3,TP73
Pathway	83105	Pathways in cancer	5.747e-20	4.471e-17	21	TGFB1,CDKN1A,CDKN1B,RHOA,FOXO1,JUP,GLI1,WNT5A,RASSF1,BAX,E2F1,PPARG,RUNX1,PTCH1,CBL,BCR,CDH1,STAT3,HDAC1,PML,CDK6
Pathway	83116	Chronic myeloid leukemia	5.046e-13	1.963e-10	10	TGFB1,CDKN1A,CDKN1B,PTPN11,E2F1,RUNX1,CBL,BCR,HDAC1,CDK6
Pathway	852705	MicroRNAs in cancer	2.715e-10	7.042e-08	13	CDKN1A,CDKN1B,RHOA,VIM,RASSF1,TP63,E2F1,EZH2,SIRT1,NOTCH1,STAT3,HDAC1,CDK6
Pathway	M648	Cell Cycle: G1/S Check Point	1.832e-09	3.563e-07	6	TGFB1,CDKN1A,CDKN1B,E2F1,HDAC1,CDK6
Pathway	198806	Androgen receptor signaling pathway	3.744e-09	5.825e-07	8	CDKN1A,RHOA,FOXO1,PARK7,CAV1,SIRT1,STAT3,HDAC1
Pathway	711360	Integrated Pancreatic Cancer Pathway	9.068e-09	1.176e-06	10	TGFB1,CDKN1A,CDKN1B,BAX,E2F1,NME1,EZH2,PLK1,SIRT1,PML
Pathway	198811	Cell cycle	1.22e-08	1.356e-06	8	TGFB1,CDKN1A,CDKN1B,E2F1,PLK1,CDH1,HDAC1,CDK6
Pathway	198774	TGF-beta Receptor Signaling Pathway	1.836e-08	1.786e-06	9	TGFB1,CDKN1A,FOXO1,SPARC,YAP1,CAV1,HDAC1,TP73,CDK6
Pathway	P00059	p53 pathway	4.602e-08	3.978e-06	7	CDKN1A,TP63,BAX,SIRT1,HDAC1,TP73,PML
Pathway	138024	TGF-beta receptor signaling	8.116e-08	5.761e-06	6	TGFB1,RHOA,YAP1,CTGF,CAV1,PML
Pathway	M14512	Influence of Ras and Rho proteins on G1 to S Transition	8.146e-08	5.761e-06	5	CDKN1A,CDKN1B,RHOA,E2F1,CDK6
Pathway	198827	DNA damage response (only ATM dependent)	1.235e-07	8.008e-06	7	TGFB1,CDKN1A,CDKN1B,RHOA,WNT5A,BAX,TP73
Pathway	219801	Integrated Breast Cancer Pathway	3.059e-07	1.831e-05	8	FOXO1,BAX,E2F1,PLK1,CDH1,SIRT1,HDAC1,PML
Pathway	198788	DNA damage response	4.266e-07	2.37e-05	6	CDKN1A,CDKN1B,BAX,E2F1,PML,CDK6
Pathway	782000	Proteoglycans in cancer	4.772e-07	2.475e-05	9	TGFB1,CDKN1A,RHOA,PTPN11,WNT5A,CAV1,PTCH1,CBL,STAT3
Pathway	137934	E2F transcription factor network	7.133e-07	3.468e-05	6	CDKN1A,CDKN1B,E2F1,SIRT1,HDAC1,TP73
Pathway	523016	Transcriptional misregulation in cancer	9.638e-07	4.411e-05	8	CDKN1A,CDKN1B,FOXO1,JUP,PPARG,RUNX1,HDAC1,PML
Pathway	83054	Cell cycle	1.03e-06	4.452e-05	7	TGFB1,CDKN1A,CDKN1B,E2F1,PLK1,HDAC1,CDK6
Pathway	198896	TP53 network	1.215e-06	4.786e-05	4	CDKN1A,TP63,BAX,TP73
Pathway	672458	Signaling Pathways in Glioblastoma	1.23e-06	4.786e-05	6	CDKN1A,CDKN1B,FOXO1,E2F1,CBL,CDK6
Pathway	137999	Integrins in angiogenesis	1.589e-06	5.844e-05	5	CDKN1B,RHOA,PTPN11,ILK,CBL
Pathway	198832	Adipogenesis	1.652e-06	5.844e-05	7	TGFB1,CDKN1A,FOXO1,KLF6,E2F1,PPARG,STAT3
Pathway	137939	Direct p53 effectors	1.738e-06	5.878e-05	7	CDKN1A,EPHA2,TP63,BAX,CAV1,TP73,PML
Pathway	169347	Notch-mediated HES/HEY network	1.972e-06	6.394e-05	5	CDKN1B,E2F1,NOTCH1,STAT3,HDAC1
Pathway	M17770	Cyclins and Cell Cycle Regulation	2.741e-06	8.529e-05	4	CDKN1A,CDKN1B,E2F1,CDK6
Pathway	694606	Hepatitis B	3.085e-06	9.232e-05	7	TGFB1,CDKN1A,CDKN1B,BAX,E2F1,STAT3,CDK6
Pathway	137916	Regulation of retinoblastoma protein	4.286e-06	0.0001222	5	CDKN1A,CDKN1B,PPARG,SIRT1,HDAC1
Pathway	749777	Hippo signaling pathway	4.398e-06	0.0001222	7	TGFB1,YAP1,WNT5A,RASSF1,CTGF,CDH1,TP73
Pathway	PW:0000490	transforming growth factor-beta Smad dependent signaling	4.582e-06	0.0001229	4	TGFB1,FOXO1,RUNX1,RUNX3
Pathway	198909	B Cell Receptor Signaling Pathway	5.435e-06	0.0001409	7	RHOA,FOXO1,PTPN11,BAX,CBL,STAT3,CDK6
Pathway	672456	Leptin signaling pathway	6.048e-06	0.0001518	5	RHOA,FOXO1,PTPN11,BAX,STAT3
Pathway	645274	Signaling by FGFR in disease	9.47e-06	0.0002303	7	CDKN1A,CDKN1B,FOXO1,PTPN11,CBL,BCR,STAT3
Pathway	198770	IL-5 Signaling Pathway	1.208e-05	0.0002806	5	CDKN1B,PTPN11,BAX,CBL,STAT3
Pathway	138005	E-cadherin signaling in the nascent adherens junction	1.226e-05	0.0002806	4	RHOA,JUP,NME1,CDH1
Pathway	198807	Alpha6-Beta4 Integrin Signaling Pathway	1.297e-05	0.0002883	5	CDKN1A,RHOA,MST1R,VIM,TP73
Pathway	205111	Interleukin-6 signaling	1.707e-05	0.000369	3	PTPN11,CBL,STAT3
Pathway	149807	Bacterial invasion of epithelial cells	1.941e-05	0.0004082	5	RHOA,ILK,CAV1,CBL,CDH1
Pathway	83115	Bladder cancer	2.177e-05	0.0004456	4	CDKN1A,RASSF1,E2F1,CDH1
Pathway	137972	Signaling events mediated by HDAC Class III	2.418e-05	0.0004823	4	CDKN1A,FOXO1,BAX,SIRT1
Pathway	105767	Cyclin D associated events in G1	2.678e-05	0.0005081	4	CDKN1A,CDKN1B,E2F1,CDK6
Pathway	105766	G1 Phase	2.678e-05	0.0005081	4	CDKN1A,CDKN1B,E2F1,CDK6
Pathway	477120	Signaling by SCF-KIT	2.904e-05	0.0005319	6	CDKN1A,CDKN1B,FOXO1,PTPN11,CBL,STAT3
Pathway	658418	Viral carcinogenesis	2.94e-05	0.0005319	7	CDKN1A,CDKN1B,RHOA,BAX,STAT3,HDAC1,CDK6
Pathway	M1529	Cdk2, 4, and 6 bind cyclin D in G1, while cdk2/cyclin E promotes the G1/S transition.	3.499e-05	0.0006186	3	CDKN1A,CDKN1B,E2F1
Pathway	920977	RB in Cancer	3.744e-05	0.0006474	5	CDKN1A,CDKN1B,E2F1,HDAC1,CDK6
Pathway	198857	IL-7 Signaling Pathway	3.926e-05	0.000664	4	FOXO1,BAX,CBL,STAT3
Pathway	M14863	p53 Signaling Pathway	4.293e-05	0.0007106	3	CDKN1A,BAX,E2F1
Pathway	530741	Signaling by ERBB4	4.473e-05	0.000725	6	CDKN1A,CDKN1B,FOXO1,PTPN11,YAP1,NEDD4
Pathway	198862	TCR Signaling Pathway	4.651e-05	0.0007385	5	TGFB1,VIM,PTPN11,MAP3K8,CBL
Pathway	138036	FoxO family signaling	5.109e-05	0.0007927	4	CDKN1B,FOXO1,PLK1,SIRT1
Pathway	137961	EPHA2 forward signaling	5.197e-05	0.0007927	3	RHOA,EPHA2,CBL
Pathway	198907	Energy Metabolism	5.556e-05	0.0008312	4	FOXO1,PPARG,SIRT1,HDAC1
Pathway	106474	PI3K/AKT activation	8.035e-05	0.001179	5	CDKN1A,CDKN1B,RHOA,FOXO1,PTPN11
Pathway	198881	IL-3 Signaling Pathway	8.813e-05	0.00127	5	FOXO1,PTPN11,BAX,CBL,STAT3
Pathway	198780	Senescence and Autophagy	0.0001009	0.001427	5	TGFB1,CDKN1A,CDKN1B,SPARC,E2F1
Pathway	83117	Acute myeloid leukemia	0.0001096	0.001503	4	JUP,RUNX1,STAT3,PML
Pathway	755440	Prostate Cancer	0.0001101	0.001503	5	PTPN11,BAX,E2F1,PLK1,STAT3
Pathway	198782	EGFR1 Signaling Pathway	0.0001165	0.001547	6	FOXO1,PTPN11,CAV1,CBL,STAT3,HDAC1
Pathway	169345	Notch signaling pathway	0.0001173	0.001547	4	CDKN1A,CBL,NOTCH1,HDAC1
Pathway	739007	Spinal Cord Injury	0.0001252	0.001624	5	TGFB1,CDKN1B,RHOA,VIM,E2F1
Pathway	905991	Cellular Senescence	0.0001357	0.001731	6	CDKN1A,CDKN1B,E2F1,EZH2,STAT3,CDK6
Pathway	169353	Validated targets of C-MYC transcriptional repression	0.0001523	0.001911	4	CDKN1A,CDKN1B,WNT5A,HDAC1
Pathway	137940	Signaling events mediated by VEGFR1 and VEGFR2	0.0001621	0.002001	4	RHOA,PTPN11,CAV1,NEDD4
Pathway	83108	Pancreatic cancer	0.0001942	0.002324	4	TGFB1,E2F1,STAT3,CDK6
Pathway	137987	Regulation of Telomerase	0.0001942	0.002324	4	TGFB1,CDKN1B,E2F1,HDAC1
Pathway	137997	Signaling events mediated by HDAC Class I	0.0002059	0.002325	4	PPARG,SIRT1,STAT3,HDAC1
Pathway	83055	p53 signaling pathway	0.000218	0.002325	4	CDKN1A,BAX,TP73,CDK6
Pathway	198805	G1 to S cell cycle control	0.000218	0.002325	4	CDKN1A,CDKN1B,E2F1,CDK6
Pathway	106439	Signalling by NGF	0.0002211	0.002325	7	CDKN1A,CDKN1B,RHOA,FOXO1,PTPN11,STAT3,HDAC1
Pathway	106459	NGF signalling via TRKA from the plasma membrane	0.0002331	0.002325	6	CDKN1A,CDKN1B,RHOA,FOXO1,PTPN11,STAT3
Pathway	102279	Endocytosis	0.0002459	0.002325	6	TGFB1,RHOA,CAV1,CBL,PML,NEDD4
Pathway	585562	Epstein-Barr virus infection	0.0002459	0.002325	6	CDKN1A,CDKN1B,VIM,STAT3,HDAC1,NEDD4
Pathway	645258	Cellular responses to stress	0.0002459	0.002325	6	CDKN1A,CDKN1B,E2F1,EZH2,STAT3,CDK6
Pathway	83114	Melanoma	0.0002576	0.002325	4	CDKN1A,E2F1,CDH1,CDK6
Pathway	755436	AhR pathway	0.0002691	0.002325	3	CDKN1A,CDKN1B,BAX
Pathway	137924	VEGFR1 specific signals	0.0002691	0.002325	3	PTPN11,CAV1,CBL
Pathway	906021	SMAD2/3 MH2 Domain Mutants in Cancer	0.0002719	0.002325	4	TGFB1,RHOA,CBL,HDAC1
Pathway	906016	Signaling by TGF-beta Receptor Complex in Cancer	0.0002719	0.002325	4	TGFB1,RHOA,CBL,HDAC1
Pathway	906024	TGFBR2 Kinase Domain Mutants in Cancer	0.0002719	0.002325	4	TGFB1,RHOA,CBL,HDAC1
Pathway	906018	SMAD4 MH2 Domain Mutants in Cancer	0.0002719	0.002325	4	TGFB1,RHOA,CBL,HDAC1
Pathway	106504	Signaling by TGF-beta Receptor Complex	0.0002719	0.002325	4	TGFB1,RHOA,CBL,HDAC1
Pathway	906019	Loss of Function of SMAD2/3 in Cancer	0.0002719	0.002325	4	TGFB1,RHOA,CBL,HDAC1
Pathway	906023	TGFBR2 MSI Frameshift Mutants in Cancer	0.0002719	0.002325	4	TGFB1,RHOA,CBL,HDAC1
Pathway	906026	TGFBR1 LBD Mutants in Cancer	0.0002719	0.002325	4	TGFB1,RHOA,CBL,HDAC1
Pathway	906022	Loss of Function of TGFBR2 in Cancer	0.0002719	0.002325	4	TGFB1,RHOA,CBL,HDAC1
Pathway	906025	Loss of Function of TGFBR1 in Cancer	0.0002719	0.002325	4	TGFB1,RHOA,CBL,HDAC1
Pathway	198913	miRNAs involved in DDR	0.0002719	0.002325	4	CDKN1A,CDKN1B,E2F1,CDK6
Pathway	906027	TGFBR1 KD Mutants in Cancer	0.0002719	0.002325	4	TGFB1,RHOA,CBL,HDAC1
Pathway	137930	Signaling events mediated by Hepatocyte Growth Factor Receptor (c-Met)	0.0002719	0.002325	4	RHOA,PTPN11,CBL,CDH1
Pathway	906017	Loss of Function of SMAD4 in Cancer	0.0002719	0.002325	4	TGFB1,RHOA,CBL,HDAC1
Pathway	906020	SMAD2/3 Phosphorylation Motif Mutants in Cancer	0.0002719	0.002325	4	TGFB1,RHOA,CBL,HDAC1
Pathway	169354	Noncanonical Wnt signaling pathway	0.0002981	0.002521	3	RHOA,WNT5A,PPARG
Pathway	138041	EPHA forward signaling	0.000329	0.002752	3	RHOA,EPHA2,CBL
Pathway	160941	Mitotic G1-G1/S phases	0.0003435	0.002843	5	CDKN1A,CDKN1B,E2F1,HDAC1,CDK6
Pathway	169352	Regulation of Wnt-mediated beta catenin signaling and target gene transcription	0.0003882	0.003177	4	SALL4,KLF4,CDH1,HDAC1
Pathway	138031	Syndecan-2-mediated signaling events	0.0003968	0.003183	3	TGFB1,RHOA,BAX
Pathway	138020	Class I PI3K signaling events mediated by Akt	0.0004339	0.003445	3	CDKN1A,CDKN1B,FOXO1
Pathway	672450	Integrated Cancer pathway	0.0004731	0.003718	3	BAX,E2F1,PLK1
Pathway	685535	Constitutive PI3K/AKT Signaling in Cancer	0.0005606	0.004361	4	CDKN1A,CDKN1B,FOXO1,PTPN11
Pathway	106385	Downstream signal transduction	0.0005831	0.004492	5	CDKN1A,CDKN1B,FOXO1,PTPN11,STAT3
Pathway	M3342	Integrin Signaling Pathway	0.0006042	0.004609	3	RHOA,CAV1,BCR
Pathway	83111	Prostate cancer	0.000611	0.004615	4	CDKN1A,CDKN1B,FOXO1,E2F1
Pathway	106343	Signaling by FGFR	0.0006179	0.004623	5	CDKN1A,CDKN1B,FOXO1,PTPN11,CBL
Pathway	138080	Aurora B signaling	0.0006525	0.004835	3	RHOA,NPM1,VIM
Pathway	698753	Interleukin-11 Signaling Pathway	0.0007033	0.005066	3	TGFB1,PTPN11,STAT3
Pathway	138040	IFN-gamma pathway	0.0007033	0.005066	3	PTPN11,CBL,STAT3
Pathway	137918	Stabilization and expansion of the E-cadherin adherens junction	0.0007033	0.005066	3	RHOA,EPHA2,CDH1
Pathway	198885	IL-2 Signaling pathway	0.0008122	0.005797	3	PTPN11,CBL,STAT3
Pathway	138026	Insulin Pathway	0.0008704	0.006014	3	PTPN11,CAV1,CBL
Pathway	137932	IL6-mediated signaling events	0.0008704	0.006014	3	FOXO1,PTPN11,STAT3
Pathway	137912	Hedgehog signaling events mediated by Gli proteins	0.0008704	0.006014	3	GLI1,PTCH1,HDAC1
Pathway	160961	PI-3K cascade	0.0009122	0.006014	4	CDKN1A,CDKN1B,FOXO1,PTPN11
Pathway	685534	PI3K/AKT Signaling in Cancer	0.0009122	0.006014	4	CDKN1A,CDKN1B,FOXO1,PTPN11
Pathway	530743	PI3K events in ERBB4 signaling	0.0009122	0.006014	4	CDKN1A,CDKN1B,FOXO1,PTPN11
Pathway	530737	PI3K events in ERBB2 signaling	0.0009122	0.006014	4	CDKN1A,CDKN1B,FOXO1,PTPN11
Pathway	198864	IL-6 Signaling Pathway	0.0009122	0.006014	4	FOXO1,PTPN11,STAT3,HDAC1
Pathway	366239	PIP3 activates AKT signaling	0.0009122	0.006014	4	CDKN1A,CDKN1B,FOXO1,PTPN11
Pathway	137954	Arf6 trafficking events	0.0009312	0.006088	3	JUP,NME1,CDH1
Pathway	P04398	p53 pathway feedback loops 2	0.0009946	0.006449	3	CDKN1A,TP63,TP73
Pathway	106337	Signaling by EGFR	0.001006	0.006466	5	CDKN1A,CDKN1B,FOXO1,PTPN11,CBL
Pathway	106341	GAB1 signalosome	0.001058	0.00655	4	CDKN1A,CDKN1B,FOXO1,PTPN11
Pathway	530768	Signaling by EGFR in Cancer	0.001058	0.00655	5	CDKN1A,CDKN1B,FOXO1,PTPN11,CBL
Pathway	137914	Presenilin action in Notch and Wnt signaling	0.001061	0.00655	3	NOTCH1,HDAC1,NEDD4
Pathway	138070	Regulation of RhoA activity	0.001061	0.00655	3	CDKN1B,RHOA,BCR
Pathway	106384	Signaling by PDGF	0.001085	0.006645	5	CDKN1A,CDKN1B,FOXO1,PTPN11,STAT3
Pathway	137989	FGF signaling pathway	0.00113	0.006866	3	PTPN11,CBL,CDH1
Pathway	137917	Angiopoietin receptor Tie2-mediated signaling	0.001201	0.007189	3	CDKN1A,FOXO1,PTPN11
Pathway	137945	amb2 Integrin signaling	0.001201	0.007189	3	RHOA,MST1R,CTGF
Pathway	920993	Interferon type I	0.001276	0.007518	3	PTPN11,CBL,STAT3
Pathway	198784	MicroRNAs in cardiomyocyte hypertrophy	0.001305	0.00758	4	TGFB1,RHOA,WNT5A,STAT3
Pathway	905996	Senescence-Associated Secretory Phenotype (SASP)	0.001305	0.00758	4	CDKN1A,CDKN1B,STAT3,CDK6
Pathway	138027	Regulation of Androgen receptor activity	0.001353	0.007797	3	FOXO1,SIRT1,HDAC1
Pathway	83063	Hedgehog signaling pathway	0.001433	0.008021	3	GLI1,WNT5A,PTCH1
Pathway	P00004	Alzheimer disease-presenilin pathway	0.001492	0.008248	4	JUP,WNT5A,CDH1,NOTCH1
Pathway	138068	Signaling events mediated by Stem cell factor receptor (c-Kit)	0.001516	0.008248	3	PTPN11,CBL,STAT3
Pathway	138017	Signaling events mediated by PTP1B	0.001516	0.008248	3	RHOA,CAV1,STAT3
Pathway	137976	IL2-mediated signaling events	0.001516	0.008248	3	RHOA,PTPN11,STAT3
Pathway	198799	Wnt Signaling Pathway NetPath	0.001591	0.008598	4	RHOA,JUP,WNT5A,CDH1
Pathway	198884	TNF-alpha/NF-kB Signaling Pathway	0.001623	0.008693	5	PTPN11,MAP3K8,CAV1,HDAC1,PML
Pathway	366171	Cytokine Signaling in Immune system	0.001631	0.008693	6	PTPN11,MAP3K8,CBL,STAT3,PML,NEDD4
Pathway	160140	Signaling by Interleukins	0.001643	0.008695	4	PTPN11,MAP3K8,CBL,STAT3
Pathway	138071	PDGFR-beta signaling pathway	0.001691	0.00889	3	PTPN11,CBL,STAT3
Pathway	198810	TGF Beta Signaling Pathway	0.001783	0.009188	3	TGFB1,RUNX3,STAT3
Pathway	198844	ErbB signaling pathway	0.001783	0.009188	3	CDKN1A,CDKN1B,FOXO1
Pathway	83113	Basal cell carcinoma	0.001783	0.009188	3	GLI1,WNT5A,PTCH1
Pathway	101143	Neurotrophin signaling pathway	0.001861	0.009489	4	RHOA,PTPN11,BAX,TP73
Pathway	83119	Non-small cell lung cancer	0.001878	0.009489	3	RASSF1,E2F1,CDK6
Pathway	137977	Neurotrophic factor-mediated Trk receptor signaling	0.001878	0.009489	3	RHOA,PTPN11,STAT3
Cytoband	3p21.3	3p21.3	7.574e-05	0.003332	3	RHOA,MST1R,RASSF1
