# Supplementary material for: Mutational analysis of driver genes with tumor suppressive and oncogenic roles in gastric cancer
Source: PeerJ. 2017 Jul 17;5:e3585. doi: 10.7717/peerj.3585 (PMC5516769; doi:10.7717/peerj.3585)
Supplement: Table S3 [file peerj-05-3585-s003.xls]

## Sheet: 82
GeneSymbol	GeneID	Alias	Cytoband	FullName
SMO	6608	FZD11|Gx|SMOH	7q32.3	smoothened, frizzled class receptor
RNF43	54894	RNF124|URCC	17q22	ring finger protein 43
PPM1D	8493	PP2C-DELTA|WIP1	17q23.2	protein phosphatase, Mg2+/Mn2+ dependent, 1D
ZNF217	7764	ZABC1	20q13.2	zinc finger protein 217
GLI3	2737	ACLS|GCPS|GLI3-190|GLI3FL|PAP-A|PAPA|PAPA1|PAPB|PHS|PPDIV	7p13	GLI family zinc finger 3
IL7R	3575	CD127|CDW127|IL-7R-alpha|IL7RA|ILRA	5p13	interleukin 7 receptor
NEDD9	4739	CAS-L|CAS2|CASL|CASS2|HEF1	6p25-p24	neural precursor cell expressed, developmentally down-regulated 9
RHOBTB2	23221	DBC2	8p21.3	Rho-related BTB domain containing 2
NEDD4L	23327	NEDD4-2|NEDD4.2|RSP5|hNEDD4-2	18q21.31	neural precursor cell expressed, developmentally down-regulated 4-like, E3 ubiquitin protein ligase
LRP1B	53353	LRP-DIT|LRPDIT	2q21.2	low density lipoprotein receptor-related protein 1B
NF1	4763	NFNS|VRNF|WSS	17q11.2	neurofibromin 1
SOCS3	9021	ATOD4|CIS3|Cish3|SOCS-3|SSI-3|SSI3	17q25.3	suppressor of cytokine signaling 3
PARK2	5071	AR-JP|LPRS2|PDJ|PRKN	6q25.2-q27	parkin RBR E3 ubiquitin protein ligase
SMAD2	4087	JV18|JV18-1|MADH2|MADR2|hMAD-2|hSMAD2	18q21.1	SMAD family member 2
CTNND1	1500	CAS|CTNND|P120CAS|P120CTN|p120|p120(CAS)|p120(CTN)	11q11	catenin (cadherin-associated protein), delta 1
AXIN1	8312	AXIN|PPP1R49	16p13.3	axin 1
PKD1	5310	PBP|Pc-1|TRPP1	16p13.3	polycystic kidney disease 1 (autosomal dominant)
PTPRT	11122	RPTPrho	20q12-q13	protein tyrosine phosphatase, receptor type, T
CSMD1	64478	PPP1R24	8p23.2	CUB and Sushi multiple domains 1
HPSE2	60495	HPA2|HPR2|UFS|UFS1	10q23-q24	heparanase 2 (inactive)
EP300	2033	KAT3B|RSTS2|p300	22q13.2	E1A binding protein p300
UPF3A	65110	HUPF3A|RENT3A|UPF3	13q34	UPF3 regulator of nonsense transcripts homolog A (yeast)
SPG20	23111	SPARTIN|TAHCCP1	13q13.3	spastic paraplegia 20 (Troyer syndrome)
WDR62	284403	C19orf14|MCPH2	19q13.12	WD repeat domain 62
MYH1	4619	HEL71|MYHSA1|MYHa|MyHC-2X/D|MyHC-2x	17p13.1	myosin, heavy chain 1, skeletal muscle, adult
FN1	2335	CIG|ED-B|FINC|FN|FNZ|GFND|GFND2|LETS|MSF	2q34	fibronectin 1
KCNA4	3739	HBK4|HK1|HPCN2|HUKII|KCNA4L|KCNA8|KV1.4|PCN2	11p14	potassium voltage-gated channel, shaker-related subfamily, member 4
ACVR2A	92	ACTRII|ACVR2	2q22.3	activin A receptor, type IIA
SEC63	11231	DNAJC23|ERdj2|PRO2507|SEC63L	6q21	SEC63 homolog (S. cerevisiae)
PREX2	80243	6230420N16Rik|DEP.2|DEPDC2|P-REX2|PPP1R129	8q13.2	phosphatidylinositol-3,4,5-trisphosphate-dependent Rac exchange factor 2
SPACA1	81833	SAMP32	6q15	sperm acrosome associated 1
CSMD3	114788	-	8q23.3	CUB and Sushi multiple domains 3
EPHA7	2045	EHK-3|EHK3|EK11|HEK11	6q16.1	EPH receptor A7
OSBPL3	26031	ORP-3|ORP3|OSBP3	7p15	oxysterol binding protein-like 3
B2M	567	-	15q21-q22.2	beta-2-microglobulin
PRKDC	5591	DNA-PKcs|DNAPK|DNPK1|HYRC|HYRC1|IMD26|XRCC7|p350	8q11	protein kinase, DNA-activated, catalytic polypeptide
KAT8	84148	MOF|MYST1|ZC2HC8|hMOF	16p11.2	K(lysine) acetyltransferase 8
SP4	6671	HF1B|SPR-1	7p15.3	Sp4 transcription factor
SMAP1	60682	SMAP-1	6q13	small ArfGAP 1
HRNR	388697	FLG3|S100A16|S100a18	1q21.3	hornerin
GATA3	2625	HDR|HDRS	10p15	GATA binding protein 3
TFAM	7019	MTTF1|MTTFA|TCF6|TCF6L1|TCF6L2|TCF6L3	10q21	transcription factor A, mitochondrial
MUC6	4588	MUC-6	11p15.5	mucin 6, oligomeric mucus/gel-forming
SPTA1	6708	EL2|HPP|HS3|SPH3|SPTA	1q21	spectrin, alpha, erythrocytic 1
SYNE1	23345	8B|ARCA1|C6orf98|CPG2|EDMD4|MYNE1|Nesp1|SCAR8|dJ45H2.2	6q25	spectrin repeat containing, nuclear envelope 1
SCAF1	58506	SRA1	19q13.3-q13.4	SR-related CTD-associated factor 1
IL32	9235	IL-32alpha|IL-32beta|IL-32delta|IL-32gamma|NK4|TAIF|TAIFa|TAIFb|TAIFc|TAIFd	16p13.3	interleukin 32
ANKRD30A	91074	NY-BR-1	10p11.21	ankyrin repeat domain 30A
TTC14	151613	DRDL5813|PRO19630	3q26.33	tetratricopeptide repeat domain 14
ZNF570	148268	-	19q13.12	zinc finger protein 570
COL11A1	1301	CO11A1|COLL6|STL2	1p21	collagen, type XI, alpha 1
FAM111B	374393	CANP|POIKTMP	11q12.1	family with sequence similarity 111, member B
MAP3K11	4296	MEKK11|MLK-3|MLK3|PTK1|SPRK	11q13.1-q13.3	mitogen-activated protein kinase kinase kinase 11
COL1A2	1278	OI4	7q22.1	collagen, type I, alpha 2
COBLL1	22837	COBLR1	2q24.3	cordon-bleu WH2 repeat protein-like 1
PTN	5764	HARP|HBGF8|HBNF|NEGF1	7q33	pleiotrophin
SSH2	85464	SSH-2|SSH-2L	17q11.2	slingshot protein phosphatase 2
PTPRZ1	5803	HPTPZ|HPTPzeta|PTP-ZETA|PTP18|PTPRZ|PTPZ|R-PTP-zeta-2|RPTPB|RPTPbeta|phosphacan	7q31.3	protein tyrosine phosphatase, receptor-type, Z polypeptide 1
ELF3	1999	EPR-1|ERT|ESE-1|ESX	1q32.2	E74-like factor 3 (ets domain transcription factor, epithelial-specific )
DCLK1	9201	CL1|CLICK1|DCAMKL1|DCDC3A|DCLK	13q13	doublecortin-like kinase 1
PEX1	5189	PBD1A|PBD1B|ZWS|ZWS1	7q21.2	peroxisomal biogenesis factor 1
CCDC155	147872	KASH5	19q13.33	coiled-coil domain containing 155
FAR2	55711	MLSTD1|SDR10E2	12p11.22	fatty acyl CoA reductase 2
SCUBE1	80274	-	22q13	signal peptide, CUB domain, EGF-like 1
RPL22	6146	EAP|HBP15|HBP15/L22|L22	1p36.31	ribosomal protein L22
IFNGR2	3460	AF-1|IFGR2|IFNGT1|IMD28	21q22.11	interferon gamma receptor 2 (interferon gamma transducer 1)
LRFN2	57497	FIGLER2|KIAA1246|SALM1	6p21.2-p21.1	leucine rich repeat and fibronectin type III domain containing 2
WASF3	10810	Brush-1|SCAR3|WAVE3	13q12	WAS protein family, member 3
HSP90AA1	3320	EL52|HSP86|HSP89A|HSP90A|HSP90N|HSPC1|HSPCA|HSPCAL1|HSPCAL4|HSPN|Hsp89|Hsp90|LAP-2|LAP2	14q32.33	heat shock protein 90kDa alpha (cytosolic), class A member 1
LIPF	8513	GL|HGL|HLAL	10q23.31	lipase, gastric
SGK223	157285	PRAGMIN	8p23.1	homolog of rat pragma of Rnd2
SDK1	221935	-	7p22.2	sidekick cell adhesion molecule 1
PXDNL	137902	PMR1|PRM1|VPO2	8q11.22-q11.23	peroxidasin homolog (Drosophila)-like
IQGAP1	8826	HUMORFA01|SAR1|p195	15q26.1	IQ motif containing GTPase activating protein 1
KCNA5	3741	ATFB7|HCK1|HK2|HPCN1|KV1.5|PCN1	12p13	potassium voltage-gated channel, shaker-related subfamily, member 5
FAT3	120114	CDHF15|CDHR10	11q14.3	FAT atypical cadherin 3
ROBO2	6092	SAX3	3p12.3	roundabout, axon guidance receptor, homolog 2 (Drosophila)
TTN	7273	CMD1G|CMH9|CMPD4|EOMFC|HMERF|LGMD2J|MYLK5|TMD	2q31	titin
FLG	2312	ATOD2	1q21.3	filaggrin
SGOL2	151246	SGO2|TRIPIN	2q33.1	shugoshin-like 2 (S. pombe)
ZNF845	91664	-	19q13.42	zinc finger protein 845
DNAH5	1767	CILD3|DNAHC5|HL1|KTGNR|PCD	5p15.2	dynein, axonemal, heavy chain 5
